# Supplementary material for: A method to inform team sport training activity duration with change point analysis
Source: PLoS One. 2022 Mar 21;17(3):e0265848. doi: 10.1371/journal.pone.0265848 (PMC8936438; doi:10.1371/journal.pone.0265848)
Supplement: S1 Data — (ZIP) [file pone.0265848.s001.zip]

Archive with 2 entries (2 files):
- skill_data.csv
- tracking_data.csv
