# Supplementary material for: A method to inform team sport training activity duration with change point analysis
Source: PLoS One. 2022 Mar 21;17(3):e0265848. doi: 10.1371/journal.pone.0265848 (PMC8936438; doi:10.1371/journal.pone.0265848)
Supplement: S1 Data — (ZIP) [file pone.0265848.s001.zip › skill_data.csv]

drill.rep	timestamp	disposal.outcome	pressure	possession.time
1	2021-03-05 11:02:27	Effective	None	2+
1	2021-03-05 11:03:45	Effective	Pressure	2+
1	2021-03-05 11:05:11	Effective	None	2+
1	2021-03-05 11:02:13	Effective	None	0-2
1	2021-03-05 11:02:21	Effective	Pressure	2+
1	2021-03-05 11:05:04	Effective	Pressure	2+
1	2021-03-05 11:04:12	Effective	None	2+
1	2021-03-05 11:05:15	Ineffective	Pressure	0-2
1	2021-03-05 11:06:30	Effective	Pressure	0-2
1	2021-03-05 11:02:46	Effective	None	2+
1	2021-03-05 11:02:18	Effective	Pressure	2+
1	2021-03-05 11:02:24	Effective	None	2+
1	2021-03-05 11:02:07	Effective	None	2+
1	2021-03-05 11:02:03	Ineffective	None	2+
1	2021-03-05 11:06:28	Effective	Pressure	2+
1	2021-03-05 11:03:43	Effective	None	2+
1	2021-03-05 11:03:06	Effective	None	2+
1	2021-03-05 11:03:50	Effective	None	2+
1	2021-03-05 11:01:59	Effective	None	2+
1	2021-03-05 11:05:51	Effective	None	0-2
1	2021-03-05 11:02:31	Effective	None	0-2
1	2021-03-05 11:05:08	Effective	None	2+
1	2021-03-05 11:03:34	Effective	None	2+
1	2021-03-05 11:04:58	Effective	None	2+
1	2021-03-05 11:02:05	Effective	Pressure	0-2
1	2021-03-05 11:06:38	Ineffective	None	2+
2	2021-03-05 11:17:00	Ineffective	Pressure	2+
2	2021-03-05 11:18:19	Ineffective	None	2+
2	2021-03-05 11:16:06	Effective	None	2+
2	2021-03-05 11:18:08	Effective	None	2+
2	2021-03-05 11:17:25	Effective	Pressure	2+
2	2021-03-05 11:17:29	Effective	None	0-2
2	2021-03-05 11:20:00	Effective	Pressure	2+
2	2021-03-05 11:20:46	Effective	None	2+
2	2021-03-05 11:18:54	Effective	None	2+
2	2021-03-05 11:18:24	Effective	None	2+
2	2021-03-05 11:20:16	Effective	None	2+
2	2021-03-05 11:18:33	Effective	None	2+
2	2021-03-05 11:16:32	Effective	None	2+
2	2021-03-05 11:18:14	Effective	None	2+
2	2021-03-05 11:16:25	Ineffective	Pressure	2+
2	2021-03-05 11:19:46	Effective	None	2+
2	2021-03-05 11:20:07	Effective	None	2+
2	2021-03-05 11:16:57	Ineffective	None	2+
2	2021-03-05 11:17:07	Effective	None	2+
2	2021-03-05 11:18:22	Effective	Pressure	0-2
2	2021-03-05 11:16:41	Effective	None	2+
2	2021-03-05 11:19:57	Effective	None	2+
2	2021-03-05 11:17:58	Effective	None	2+
2	2021-03-05 11:20:13	Effective	None	2+
2	2021-03-05 11:16:52	Ineffective	None	2+
2	2021-03-05 11:17:11	Effective	Pressure	2+
2	2021-03-05 11:19:53	Effective	None	2+
3	2021-03-25 11:21:47	Effective	Pressure	2+
3	2021-03-25 11:23:12	Effective	None	0-2
3	2021-03-25 11:20:51	Effective	None	2+
3	2021-03-25 11:22:40	Effective	None	2+
3	2021-03-25 11:23:30	Effective	Pressure	2+
3	2021-03-25 11:21:39	Effective	None	0-2
3	2021-03-25 11:19:47	Effective	Pressure	0-2
3	2021-03-25 11:22:52	Ineffective	Pressure	2+
3	2021-03-25 11:24:24	Effective	None	2+
3	2021-03-25 11:20:30	Ineffective	None	2+
3	2021-03-25 11:21:00	Effective	None	2+
3	2021-03-25 11:23:56	Ineffective	None	2+
3	2021-03-25 11:24:02	Effective	None	0-2
3	2021-03-25 11:23:09	Ineffective	None	0-2
3	2021-03-25 11:19:56	Effective	Pressure	2+
3	2021-03-25 11:21:10	Effective	None	2+
3	2021-03-25 11:24:05	Effective	None	2+
3	2021-03-25 11:19:44	Effective	None	2+
3	2021-03-25 11:21:43	Effective	None	0-2
3	2021-03-25 11:24:27	Effective	None	0-2
3	2021-03-25 11:19:51	Ineffective	Pressure	2+
3	2021-03-25 11:21:37	Effective	None	2+
3	2021-03-25 11:22:37	Effective	None	0-2
3	2021-03-25 11:24:34	Ineffective	Pressure	0-2
3	2021-03-25 11:21:19	Ineffective	Pressure	2+
4	2021-03-25 11:35:19	Effective	None	0-2
4	2021-03-25 11:37:28	Effective	None	2+
4	2021-03-25 11:38:43	Ineffective	None	2+
4	2021-03-25 11:39:05	Effective	None	0-2
4	2021-03-25 11:34:46	Ineffective	None	2+
4	2021-03-25 11:37:02	Effective	None	2+
4	2021-03-25 11:37:37	Ineffective	Pressure	0-2
4	2021-03-25 11:36:39	Effective	Pressure	0-2
4	2021-03-25 11:34:23	Effective	Pressure	0-2
4	2021-03-25 11:34:14	Effective	None	2+
4	2021-03-25 11:35:35	Effective	None	2+
4	2021-03-25 11:36:49	Effective	None	2+
4	2021-03-25 11:36:55	Effective	Pressure	0-2
4	2021-03-25 11:37:16	Effective	Pressure	2+
4	2021-03-25 11:38:12	Effective	None	2+
4	2021-03-25 11:36:57	Effective	None	0-2
4	2021-03-25 11:38:29	Effective	None	2+
4	2021-03-25 11:34:20	Effective	Pressure	2+
4	2021-03-25 11:39:14	Effective	None	0-2
4	2021-03-25 11:34:25	Effective	Pressure	0-2
4	2021-03-25 11:36:37	Effective	None	0-2
4	2021-03-25 11:36:52	Effective	Pressure	0-2
4	2021-03-25 11:35:04	Effective	None	2+
4	2021-03-25 11:36:35	Effective	None	2+
4	2021-03-25 11:37:35	Ineffective	Pressure	0-2
4	2021-03-25 11:37:53	Ineffective	None	2+
4	2021-03-25 11:37:59	Effective	Pressure	0-2
4	2021-03-25 11:39:09	Ineffective	None	2+
4	2021-03-25 11:35:43	Effective	None	2+
4	2021-03-25 11:37:57	Ineffective	Pressure	2+
4	2021-03-25 11:35:29	Effective	None	2+
4	2021-03-25 11:35:12	Effective	Pressure	2+
4	2021-03-25 11:36:27	Effective	None	2+
4	2021-03-25 11:37:33	Effective	None	0-2
4	2021-03-25 11:35:17	Effective	None	0-2
4	2021-03-25 11:36:04	Effective	None	2+
5	2021-04-07 10:56:18	Effective	None	2+
5	2021-04-07 10:57:05	Effective	None	0-2
5	2021-04-07 10:56:21	Effective	Pressure	2+
5	2021-04-07 10:58:19	Effective	Pressure	2+
5	2021-04-07 10:58:45	Effective	None	2+
5	2021-04-07 11:00:14	Effective	None	2+
5	2021-04-07 10:58:51	Effective	Pressure	0-2
5	2021-04-07 10:58:55	Ineffective	Pressure	0-2
5	2021-04-07 10:55:35	Effective	None	2+
5	2021-04-07 10:58:28	Effective	None	2+
5	2021-04-07 10:58:50	Effective	None	0-2
5	2021-04-07 10:59:49	Ineffective	None	2+
5	2021-04-07 10:58:53	Effective	Pressure	2+
5	2021-04-07 10:59:56	Effective	Pressure	2+
5	2021-04-07 10:59:12	Effective	None	2+
5	2021-04-07 10:55:45	Ineffective	None	2+
5	2021-04-07 10:59:00	Effective	None	0-2
5	2021-04-07 10:57:47	Effective	None	2+
5	2021-04-07 10:56:33	Ineffective	Pressure	2+
5	2021-04-07 10:59:45	Effective	None	2+
5	2021-04-07 10:57:02	Ineffective	None	2+
5	2021-04-07 10:59:06	Effective	Pressure	0-2
5	2021-04-07 10:55:40	Effective	None	2+
5	2021-04-07 10:57:19	Effective	Pressure	2+
5	2021-04-07 10:59:05	Effective	None	0-2
5	2021-04-07 10:58:10	Effective	None	2+
5	2021-04-07 10:59:02	Effective	Pressure	2+
5	2021-04-07 10:57:26	Effective	None	2+
5	2021-04-07 10:59:32	Effective	None	2+
5	2021-04-07 10:58:41	Effective	None	2+
5	2021-04-07 10:56:01	Effective	Pressure	2+
6	2021-04-07 11:02:59	Effective	Pressure	0-2
6	2021-04-07 11:03:25	Effective	None	0-2
6	2021-04-07 11:05:24	Effective	Pressure	2+
6	2021-04-07 11:05:34	Effective	Pressure	0-2
6	2021-04-07 11:02:11	Effective	None	2+
6	2021-04-07 11:03:07	Ineffective	Pressure	0-2
6	2021-04-07 11:06:23	Ineffective	None	2+
6	2021-04-07 11:02:22	Effective	Pressure	0-2
6	2021-04-07 11:06:36	Effective	None	0-2
6	2021-04-07 11:06:57	Effective	Pressure	0-2
6	2021-04-07 11:02:50	Effective	Pressure	2+
6	2021-04-07 11:04:16	Effective	Pressure	2+
6	2021-04-07 11:02:31	Effective	Pressure	2+
6	2021-04-07 11:07:16	Effective	None	2+
6	2021-04-07 11:02:19	Ineffective	Pressure	0-2
6	2021-04-07 11:02:17	Effective	Pressure	0-2
6	2021-04-07 11:02:41	Effective	Pressure	0-2
6	2021-04-07 11:04:55	Effective	None	2+
6	2021-04-07 11:03:17	Ineffective	Pressure	2+
6	2021-04-07 11:04:03	Effective	Pressure	2+
6	2021-04-07 11:07:09	Effective	None	2+
6	2021-04-07 11:02:25	Ineffective	Pressure	0-2
6	2021-04-07 11:02:34	Effective	Pressure	0-2
6	2021-04-07 11:07:27	Ineffective	None	2+
6	2021-04-07 11:03:06	Effective	None	2+
6	2021-04-07 11:05:21	Effective	None	0-2
6	2021-04-07 11:05:41	Ineffective	Pressure	2+
6	2021-04-07 11:06:47	Effective	None	2+
6	2021-04-07 11:07:04	Effective	None	2+
6	2021-04-07 11:02:36	Effective	None	0-2
6	2021-04-07 11:07:00	Effective	Pressure	0-2
6	2021-04-07 11:03:20	Effective	Pressure	0-2
6	2021-04-07 11:04:29	Effective	None	2+
6	2021-04-07 11:06:32	Effective	None	0-2
6	2021-04-07 11:07:02	Effective	Pressure	0-2
6	2021-04-07 11:07:17	Effective	None	2+
6	2021-04-07 11:04:37	Ineffective	Pressure	2+
6	2021-04-07 11:05:17	Effective	None	2+
6	2021-04-07 11:02:58	Effective	None	0-2
6	2021-04-07 11:05:33	Effective	Pressure	0-2
