# Supplementary material for: A method to inform team sport training activity duration with change point analysis
Source: PLoS One. 2022 Mar 21;17(3):e0265848. doi: 10.1371/journal.pone.0265848 (PMC8936438; doi:10.1371/journal.pone.0265848)
Supplement: S1 Data — (ZIP) [file pone.0265848.s001.zip › tracking_data.csv]

athlete	timestamp	velocity	drill.rep
b45b6747	2021-03-25 11:19:34	0	1
b45b6747	2021-03-25 11:19:34	0	1
b45b6747	2021-03-25 11:19:34	0	1
b45b6747	2021-03-25 11:19:34	0	1
b45b6747	2021-03-25 11:19:34	0	1
b45b6747	2021-03-25 11:19:34	0	1
b45b6747	2021-03-25 11:19:34	0	1
b45b6747	2021-03-25 11:19:34	0	1
b45b6747	2021-03-25 11:19:34	0	1
b45b6747	2021-03-25 11:19:34	0	1
b45b6747	2021-03-25 11:19:35	0	1
b45b6747	2021-03-25 11:19:35	0	1
b45b6747	2021-03-25 11:19:35	0	1
b45b6747	2021-03-25 11:19:35	0	1
b45b6747	2021-03-25 11:19:35	0.01	1
b45b6747	2021-03-25 11:19:35	0.05	1
b45b6747	2021-03-25 11:19:35	0.14	1
b45b6747	2021-03-25 11:19:35	0.29	1
b45b6747	2021-03-25 11:19:35	0.51	1
b45b6747	2021-03-25 11:19:35	0.82	1
b45b6747	2021-03-25 11:19:36	1.23	1
b45b6747	2021-03-25 11:19:36	1.67	1
b45b6747	2021-03-25 11:19:36	2.1	1
b45b6747	2021-03-25 11:19:36	2.49	1
b45b6747	2021-03-25 11:19:36	2.84	1
b45b6747	2021-03-25 11:19:36	3.17	1
b45b6747	2021-03-25 11:19:36	3.46	1
b45b6747	2021-03-25 11:19:36	3.72	1
b45b6747	2021-03-25 11:19:36	3.97	1
b45b6747	2021-03-25 11:19:36	4.17	1
b45b6747	2021-03-25 11:19:37	4.3	1
b45b6747	2021-03-25 11:19:37	4.37	1
b45b6747	2021-03-25 11:19:37	4.45	1
b45b6747	2021-03-25 11:19:37	4.57	1
b45b6747	2021-03-25 11:19:37	4.72	1
b45b6747	2021-03-25 11:19:37	4.83	1
b45b6747	2021-03-25 11:19:37	4.81	1
b45b6747	2021-03-25 11:19:37	4.66	1
b45b6747	2021-03-25 11:19:37	4.42	1
b45b6747	2021-03-25 11:19:37	4.13	1
b45b6747	2021-03-25 11:19:38	3.88	1
b45b6747	2021-03-25 11:19:38	3.8	1
b45b6747	2021-03-25 11:19:38	4	1
b45b6747	2021-03-25 11:19:38	4.44	1
b45b6747	2021-03-25 11:19:38	4.95	1
b45b6747	2021-03-25 11:19:38	5.46	1
b45b6747	2021-03-25 11:19:38	5.96	1
b45b6747	2021-03-25 11:19:38	6.4	1
b45b6747	2021-03-25 11:19:38	6.82	1
b45b6747	2021-03-25 11:19:38	7.26	1
b45b6747	2021-03-25 11:19:39	7.66	1
b45b6747	2021-03-25 11:19:39	7.99	1
b45b6747	2021-03-25 11:19:39	8.35	1
b45b6747	2021-03-25 11:19:39	8.72	1
b45b6747	2021-03-25 11:19:39	9.02	1
b45b6747	2021-03-25 11:19:39	9.25	1
b45b6747	2021-03-25 11:19:39	9.48	1
b45b6747	2021-03-25 11:19:39	9.73	1
b45b6747	2021-03-25 11:19:39	9.95	1
b45b6747	2021-03-25 11:19:39	10.15	1
b45b6747	2021-03-25 11:19:40	10.37	1
b45b6747	2021-03-25 11:19:40	10.53	1
b45b6747	2021-03-25 11:19:40	10.59	1
b45b6747	2021-03-25 11:19:40	10.63	1
b45b6747	2021-03-25 11:19:40	10.76	1
b45b6747	2021-03-25 11:19:40	10.95	1
b45b6747	2021-03-25 11:19:40	11.09	1
b45b6747	2021-03-25 11:19:40	11.04	1
b45b6747	2021-03-25 11:19:40	10.76	1
b45b6747	2021-03-25 11:19:40	10.3	1
b45b6747	2021-03-25 11:19:41	9.76	1
b45b6747	2021-03-25 11:19:41	9.24	1
b45b6747	2021-03-25 11:19:41	8.76	1
b45b6747	2021-03-25 11:19:41	8.38	1
b45b6747	2021-03-25 11:19:41	8.17	1
b45b6747	2021-03-25 11:19:41	8.22	1
b45b6747	2021-03-25 11:19:41	8.54	1
b45b6747	2021-03-25 11:19:41	9.13	1
b45b6747	2021-03-25 11:19:41	10.02	1
b45b6747	2021-03-25 11:19:41	11.12	1
b45b6747	2021-03-25 11:19:42	12.2	1
b45b6747	2021-03-25 11:19:42	13.2	1
b45b6747	2021-03-25 11:19:42	14.12	1
b45b6747	2021-03-25 11:19:42	14.88	1
b45b6747	2021-03-25 11:19:42	15.53	1
b45b6747	2021-03-25 11:19:42	16.16	1
b45b6747	2021-03-25 11:19:42	16.69	1
b45b6747	2021-03-25 11:19:42	17.09	1
b45b6747	2021-03-25 11:19:42	17.43	1
b45b6747	2021-03-25 11:19:42	17.66	1
b45b6747	2021-03-25 11:19:43	17.74	1
b45b6747	2021-03-25 11:19:43	17.78	1
b45b6747	2021-03-25 11:19:43	17.92	1
b45b6747	2021-03-25 11:19:43	18.14	1
b45b6747	2021-03-25 11:19:43	18.33	1
b45b6747	2021-03-25 11:19:43	18.54	1
b45b6747	2021-03-25 11:19:43	18.75	1
b45b6747	2021-03-25 11:19:43	18.91	1
b45b6747	2021-03-25 11:19:43	19.03	1
b45b6747	2021-03-25 11:19:43	19.14	1
b45b6747	2021-03-25 11:19:44	19.2	1
b45b6747	2021-03-25 11:19:44	19.23	1
b45b6747	2021-03-25 11:19:44	19.25	1
b45b6747	2021-03-25 11:19:44	19.2	1
b45b6747	2021-03-25 11:19:44	19.01	1
b45b6747	2021-03-25 11:19:44	18.77	1
b45b6747	2021-03-25 11:19:44	18.56	1
b45b6747	2021-03-25 11:19:44	18.36	1
b45b6747	2021-03-25 11:19:44	18.16	1
b45b6747	2021-03-25 11:19:44	18	1
b45b6747	2021-03-25 11:19:45	17.87	1
b45b6747	2021-03-25 11:19:45	17.66	1
b45b6747	2021-03-25 11:19:45	17.34	1
b45b6747	2021-03-25 11:19:45	16.96	1
b45b6747	2021-03-25 11:19:45	16.61	1
b45b6747	2021-03-25 11:19:45	16.3	1
b45b6747	2021-03-25 11:19:45	16.04	1
b45b6747	2021-03-25 11:19:45	15.86	1
b45b6747	2021-03-25 11:19:45	15.75	1
b45b6747	2021-03-25 11:19:45	15.68	1
b45b6747	2021-03-25 11:19:46	15.69	1
b45b6747	2021-03-25 11:19:46	15.87	1
b45b6747	2021-03-25 11:19:46	16.16	1
b45b6747	2021-03-25 11:19:46	16.49	1
b45b6747	2021-03-25 11:19:46	16.83	1
b45b6747	2021-03-25 11:19:46	17.08	1
b45b6747	2021-03-25 11:19:46	17.22	1
b45b6747	2021-03-25 11:19:46	17.17	1
b45b6747	2021-03-25 11:19:46	16.93	1
b45b6747	2021-03-25 11:19:46	16.57	1
b45b6747	2021-03-25 11:19:47	16.28	1
b45b6747	2021-03-25 11:19:47	16.15	1
b45b6747	2021-03-25 11:19:47	16.18	1
b45b6747	2021-03-25 11:19:47	16.32	1
b45b6747	2021-03-25 11:19:47	16.6	1
b45b6747	2021-03-25 11:19:47	17.01	1
b45b6747	2021-03-25 11:19:47	17.5	1
b45b6747	2021-03-25 11:19:47	18.02	1
b45b6747	2021-03-25 11:19:47	18.52	1
b45b6747	2021-03-25 11:19:47	18.97	1
b45b6747	2021-03-25 11:19:48	19.33	1
b45b6747	2021-03-25 11:19:48	19.55	1
b45b6747	2021-03-25 11:19:48	19.59	1
b45b6747	2021-03-25 11:19:48	19.4	1
b45b6747	2021-03-25 11:19:48	19.03	1
b45b6747	2021-03-25 11:19:48	18.49	1
b45b6747	2021-03-25 11:19:48	17.74	1
b45b6747	2021-03-25 11:19:48	16.71	1
b45b6747	2021-03-25 11:19:48	15.44	1
b45b6747	2021-03-25 11:19:48	14.08	1
b45b6747	2021-03-25 11:19:49	12.64	1
b45b6747	2021-03-25 11:19:49	11.11	1
b45b6747	2021-03-25 11:19:49	9.57	1
b45b6747	2021-03-25 11:19:49	8.07	1
b45b6747	2021-03-25 11:19:49	6.74	1
b45b6747	2021-03-25 11:19:49	5.81	1
b45b6747	2021-03-25 11:19:49	5.57	1
b45b6747	2021-03-25 11:19:49	5.99	1
b45b6747	2021-03-25 11:19:49	6.84	1
b45b6747	2021-03-25 11:19:49	7.98	1
b45b6747	2021-03-25 11:19:50	9.26	1
b45b6747	2021-03-25 11:19:50	10.57	1
b45b6747	2021-03-25 11:19:50	11.81	1
b45b6747	2021-03-25 11:19:50	12.91	1
b45b6747	2021-03-25 11:19:50	13.77	1
b45b6747	2021-03-25 11:19:50	14.41	1
b45b6747	2021-03-25 11:19:50	14.86	1
b45b6747	2021-03-25 11:19:50	15.06	1
b45b6747	2021-03-25 11:19:50	14.91	1
b45b6747	2021-03-25 11:19:50	14.53	1
b45b6747	2021-03-25 11:19:51	14.15	1
b45b6747	2021-03-25 11:19:51	13.85	1
b45b6747	2021-03-25 11:19:51	13.59	1
b45b6747	2021-03-25 11:19:51	13.41	1
b45b6747	2021-03-25 11:19:51	13.27	1
b45b6747	2021-03-25 11:19:51	13.15	1
b45b6747	2021-03-25 11:19:51	13.07	1
b45b6747	2021-03-25 11:19:51	13	1
b45b6747	2021-03-25 11:19:51	12.95	1
b45b6747	2021-03-25 11:19:51	13.06	1
b45b6747	2021-03-25 11:19:52	13.4	1
b45b6747	2021-03-25 11:19:52	13.89	1
b45b6747	2021-03-25 11:19:52	14.37	1
b45b6747	2021-03-25 11:19:52	14.78	1
b45b6747	2021-03-25 11:19:52	15.14	1
b45b6747	2021-03-25 11:19:52	15.53	1
b45b6747	2021-03-25 11:19:52	15.94	1
b45b6747	2021-03-25 11:19:52	16.3	1
b45b6747	2021-03-25 11:19:52	16.66	1
b45b6747	2021-03-25 11:19:52	17.04	1
b45b6747	2021-03-25 11:19:53	17.47	1
b45b6747	2021-03-25 11:19:53	17.97	1
b45b6747	2021-03-25 11:19:53	18.48	1
b45b6747	2021-03-25 11:19:53	18.94	1
b45b6747	2021-03-25 11:19:53	19.37	1
b45b6747	2021-03-25 11:19:53	19.79	1
b45b6747	2021-03-25 11:19:53	20.14	1
b45b6747	2021-03-25 11:19:53	20.34	1
b45b6747	2021-03-25 11:19:53	20.48	1
b45b6747	2021-03-25 11:19:53	20.61	1
b45b6747	2021-03-25 11:19:54	20.71	1
b45b6747	2021-03-25 11:19:54	20.73	1
b45b6747	2021-03-25 11:19:54	20.68	1
b45b6747	2021-03-25 11:19:54	20.62	1
b45b6747	2021-03-25 11:19:54	20.54	1
b45b6747	2021-03-25 11:19:54	20.44	1
b45b6747	2021-03-25 11:19:54	20.38	1
b45b6747	2021-03-25 11:19:54	20.31	1
b45b6747	2021-03-25 11:19:54	20.11	1
b45b6747	2021-03-25 11:19:54	19.76	1
b45b6747	2021-03-25 11:19:55	19.38	1
b45b6747	2021-03-25 11:19:55	19.1	1
b45b6747	2021-03-25 11:19:55	19.01	1
b45b6747	2021-03-25 11:19:55	19.08	1
b45b6747	2021-03-25 11:19:55	19.22	1
b45b6747	2021-03-25 11:19:55	19.36	1
b45b6747	2021-03-25 11:19:55	19.49	1
b45b6747	2021-03-25 11:19:55	19.61	1
b45b6747	2021-03-25 11:19:55	19.73	1
b45b6747	2021-03-25 11:19:55	19.77	1
b45b6747	2021-03-25 11:19:56	19.74	1
b45b6747	2021-03-25 11:19:56	19.72	1
b45b6747	2021-03-25 11:19:56	19.7	1
b45b6747	2021-03-25 11:19:56	19.68	1
b45b6747	2021-03-25 11:19:56	19.64	1
b45b6747	2021-03-25 11:19:56	19.53	1
b45b6747	2021-03-25 11:19:56	19.32	1
b45b6747	2021-03-25 11:19:56	19.07	1
b45b6747	2021-03-25 11:19:56	18.83	1
b45b6747	2021-03-25 11:19:56	18.6	1
b45b6747	2021-03-25 11:19:57	18.35	1
b45b6747	2021-03-25 11:19:57	18.08	1
b45b6747	2021-03-25 11:19:57	17.78	1
b45b6747	2021-03-25 11:19:57	17.48	1
b45b6747	2021-03-25 11:19:57	17.26	1
b45b6747	2021-03-25 11:19:57	17.12	1
b45b6747	2021-03-25 11:19:57	16.94	1
b45b6747	2021-03-25 11:19:57	16.67	1
b45b6747	2021-03-25 11:19:57	16.38	1
b45b6747	2021-03-25 11:19:57	16.1	1
b45b6747	2021-03-25 11:19:58	15.73	1
b45b6747	2021-03-25 11:19:58	15.26	1
b45b6747	2021-03-25 11:19:58	14.79	1
b45b6747	2021-03-25 11:19:58	14.39	1
b45b6747	2021-03-25 11:19:58	14.08	1
b45b6747	2021-03-25 11:19:58	13.88	1
b45b6747	2021-03-25 11:19:58	13.83	1
b45b6747	2021-03-25 11:19:58	13.83	1
b45b6747	2021-03-25 11:19:58	13.85	1
b45b6747	2021-03-25 11:19:58	13.88	1
b45b6747	2021-03-25 11:19:59	13.91	1
b45b6747	2021-03-25 11:19:59	13.91	1
b45b6747	2021-03-25 11:19:59	13.88	1
b45b6747	2021-03-25 11:19:59	13.79	1
b45b6747	2021-03-25 11:19:59	13.58	1
b45b6747	2021-03-25 11:19:59	13.35	1
b45b6747	2021-03-25 11:19:59	13.18	1
b45b6747	2021-03-25 11:19:59	13.03	1
b45b6747	2021-03-25 11:19:59	12.82	1
b45b6747	2021-03-25 11:19:59	12.55	1
b45b6747	2021-03-25 11:20:00	12.29	1
b45b6747	2021-03-25 11:20:00	11.99	1
b45b6747	2021-03-25 11:20:00	11.59	1
b45b6747	2021-03-25 11:20:00	11.14	1
b45b6747	2021-03-25 11:20:00	10.67	1
b45b6747	2021-03-25 11:20:00	10.13	1
b45b6747	2021-03-25 11:20:00	9.59	1
b45b6747	2021-03-25 11:20:00	9.17	1
b45b6747	2021-03-25 11:20:00	8.92	1
b45b6747	2021-03-25 11:20:00	8.79	1
b45b6747	2021-03-25 11:20:01	8.72	1
b45b6747	2021-03-25 11:20:01	8.75	1
b45b6747	2021-03-25 11:20:01	8.83	1
b45b6747	2021-03-25 11:20:01	8.9	1
b45b6747	2021-03-25 11:20:01	8.98	1
b45b6747	2021-03-25 11:20:01	9.12	1
b45b6747	2021-03-25 11:20:01	9.24	1
b45b6747	2021-03-25 11:20:01	9.27	1
b45b6747	2021-03-25 11:20:01	9.33	1
b45b6747	2021-03-25 11:20:01	9.43	1
b45b6747	2021-03-25 11:20:02	9.48	1
b45b6747	2021-03-25 11:20:02	9.44	1
b45b6747	2021-03-25 11:20:02	9.43	1
b45b6747	2021-03-25 11:20:02	9.45	1
b45b6747	2021-03-25 11:20:02	9.44	1
b45b6747	2021-03-25 11:20:02	9.41	1
b45b6747	2021-03-25 11:20:02	9.46	1
b45b6747	2021-03-25 11:20:02	9.61	1
b45b6747	2021-03-25 11:20:02	9.74	1
b45b6747	2021-03-25 11:20:02	9.85	1
b45b6747	2021-03-25 11:20:03	10.01	1
b45b6747	2021-03-25 11:20:03	10.17	1
b45b6747	2021-03-25 11:20:03	10.26	1
b45b6747	2021-03-25 11:20:03	10.35	1
b45b6747	2021-03-25 11:20:03	10.47	1
b45b6747	2021-03-25 11:20:03	10.53	1
b45b6747	2021-03-25 11:20:03	10.49	1
b45b6747	2021-03-25 11:20:03	10.41	1
b45b6747	2021-03-25 11:20:03	10.3	1
b45b6747	2021-03-25 11:20:03	10.09	1
b45b6747	2021-03-25 11:20:04	9.81	1
b45b6747	2021-03-25 11:20:04	9.6	1
b45b6747	2021-03-25 11:20:04	9.49	1
b45b6747	2021-03-25 11:20:04	9.38	1
b45b6747	2021-03-25 11:20:04	9.27	1
b45b6747	2021-03-25 11:20:04	9.18	1
b45b6747	2021-03-25 11:20:04	9.08	1
b45b6747	2021-03-25 11:20:04	8.88	1
b45b6747	2021-03-25 11:20:04	8.61	1
b45b6747	2021-03-25 11:20:04	8.34	1
b45b6747	2021-03-25 11:20:05	8.07	1
b45b6747	2021-03-25 11:20:05	7.76	1
b45b6747	2021-03-25 11:20:05	7.49	1
b45b6747	2021-03-25 11:20:05	7.26	1
b45b6747	2021-03-25 11:20:05	7.03	1
b45b6747	2021-03-25 11:20:05	6.81	1
b45b6747	2021-03-25 11:20:05	6.6	1
b45b6747	2021-03-25 11:20:05	6.39	1
b45b6747	2021-03-25 11:20:05	6.14	1
b45b6747	2021-03-25 11:20:05	5.86	1
b45b6747	2021-03-25 11:20:06	5.58	1
b45b6747	2021-03-25 11:20:06	5.32	1
b45b6747	2021-03-25 11:20:06	5.14	1
b45b6747	2021-03-25 11:20:06	5.02	1
b45b6747	2021-03-25 11:20:06	4.95	1
b45b6747	2021-03-25 11:20:06	4.89	1
b45b6747	2021-03-25 11:20:06	4.84	1
b45b6747	2021-03-25 11:20:06	4.8	1
b45b6747	2021-03-25 11:20:06	4.78	1
b45b6747	2021-03-25 11:20:06	4.79	1
b45b6747	2021-03-25 11:20:07	4.85	1
b45b6747	2021-03-25 11:20:07	4.96	1
b45b6747	2021-03-25 11:20:07	5.08	1
b45b6747	2021-03-25 11:20:07	5.21	1
b45b6747	2021-03-25 11:20:07	5.34	1
b45b6747	2021-03-25 11:20:07	5.46	1
b45b6747	2021-03-25 11:20:07	5.55	1
b45b6747	2021-03-25 11:20:07	5.62	1
b45b6747	2021-03-25 11:20:07	5.65	1
b45b6747	2021-03-25 11:20:07	5.58	1
b45b6747	2021-03-25 11:20:08	5.45	1
b45b6747	2021-03-25 11:20:08	5.32	1
b45b6747	2021-03-25 11:20:08	5.19	1
b45b6747	2021-03-25 11:20:08	5.08	1
b45b6747	2021-03-25 11:20:08	4.99	1
b45b6747	2021-03-25 11:20:08	4.91	1
b45b6747	2021-03-25 11:20:08	4.82	1
b45b6747	2021-03-25 11:20:08	4.76	1
b45b6747	2021-03-25 11:20:08	4.72	1
b45b6747	2021-03-25 11:20:08	4.7	1
b45b6747	2021-03-25 11:20:09	4.67	1
b45b6747	2021-03-25 11:20:09	4.65	1
b45b6747	2021-03-25 11:20:09	4.64	1
b45b6747	2021-03-25 11:20:09	4.64	1
b45b6747	2021-03-25 11:20:09	4.65	1
b45b6747	2021-03-25 11:20:09	4.66	1
b45b6747	2021-03-25 11:20:09	4.62	1
b45b6747	2021-03-25 11:20:09	4.54	1
b45b6747	2021-03-25 11:20:09	4.44	1
b45b6747	2021-03-25 11:20:09	4.32	1
b45b6747	2021-03-25 11:20:10	4.19	1
b45b6747	2021-03-25 11:20:10	4.05	1
b45b6747	2021-03-25 11:20:10	3.91	1
b45b6747	2021-03-25 11:20:10	3.79	1
b45b6747	2021-03-25 11:20:10	3.71	1
b45b6747	2021-03-25 11:20:10	3.66	1
b45b6747	2021-03-25 11:20:10	3.65	1
b45b6747	2021-03-25 11:20:10	3.61	1
b45b6747	2021-03-25 11:20:10	3.54	1
b45b6747	2021-03-25 11:20:10	3.44	1
b45b6747	2021-03-25 11:20:11	3.34	1
b45b6747	2021-03-25 11:20:11	3.28	1
b45b6747	2021-03-25 11:20:11	3.26	1
b45b6747	2021-03-25 11:20:11	3.28	1
b45b6747	2021-03-25 11:20:11	3.32	1
b45b6747	2021-03-25 11:20:11	3.34	1
b45b6747	2021-03-25 11:20:11	3.37	1
b45b6747	2021-03-25 11:20:11	3.46	1
b45b6747	2021-03-25 11:20:11	3.64	1
b45b6747	2021-03-25 11:20:11	3.89	1
b45b6747	2021-03-25 11:20:12	4.17	1
b45b6747	2021-03-25 11:20:12	4.38	1
b45b6747	2021-03-25 11:20:12	4.48	1
b45b6747	2021-03-25 11:20:12	4.5	1
b45b6747	2021-03-25 11:20:12	4.46	1
b45b6747	2021-03-25 11:20:12	4.41	1
b45b6747	2021-03-25 11:20:12	4.36	1
b45b6747	2021-03-25 11:20:12	4.29	1
b45b6747	2021-03-25 11:20:12	4.22	1
b45b6747	2021-03-25 11:20:12	4.15	1
b45b6747	2021-03-25 11:20:13	4.08	1
b45b6747	2021-03-25 11:20:13	4.02	1
b45b6747	2021-03-25 11:20:13	3.93	1
b45b6747	2021-03-25 11:20:13	3.82	1
b45b6747	2021-03-25 11:20:13	3.7	1
b45b6747	2021-03-25 11:20:13	3.61	1
b45b6747	2021-03-25 11:20:13	3.56	1
b45b6747	2021-03-25 11:20:13	3.59	1
b45b6747	2021-03-25 11:20:13	3.64	1
b45b6747	2021-03-25 11:20:13	3.67	1
b45b6747	2021-03-25 11:20:14	3.62	1
b45b6747	2021-03-25 11:20:14	3.52	1
b45b6747	2021-03-25 11:20:14	3.37	1
b45b6747	2021-03-25 11:20:14	3.19	1
b45b6747	2021-03-25 11:20:14	3.02	1
b45b6747	2021-03-25 11:20:14	2.88	1
b45b6747	2021-03-25 11:20:14	2.77	1
b45b6747	2021-03-25 11:20:14	2.72	1
b45b6747	2021-03-25 11:20:14	2.75	1
b45b6747	2021-03-25 11:20:14	2.84	1
b45b6747	2021-03-25 11:20:15	2.95	1
b45b6747	2021-03-25 11:20:15	3.02	1
b45b6747	2021-03-25 11:20:15	3.05	1
b45b6747	2021-03-25 11:20:15	3.04	1
b45b6747	2021-03-25 11:20:15	3.03	1
b45b6747	2021-03-25 11:20:15	3.02	1
b45b6747	2021-03-25 11:20:15	2.98	1
b45b6747	2021-03-25 11:20:15	2.89	1
b45b6747	2021-03-25 11:20:15	2.77	1
b45b6747	2021-03-25 11:20:15	2.67	1
b45b6747	2021-03-25 11:20:16	2.64	1
b45b6747	2021-03-25 11:20:16	2.71	1
b45b6747	2021-03-25 11:20:16	2.88	1
b45b6747	2021-03-25 11:20:16	3.19	1
b45b6747	2021-03-25 11:20:16	3.67	1
b45b6747	2021-03-25 11:20:16	4.25	1
b45b6747	2021-03-25 11:20:16	4.89	1
b45b6747	2021-03-25 11:20:16	5.6	1
b45b6747	2021-03-25 11:20:16	6.34	1
b45b6747	2021-03-25 11:20:16	7.05	1
b45b6747	2021-03-25 11:20:17	7.72	1
b45b6747	2021-03-25 11:20:17	8.35	1
b45b6747	2021-03-25 11:20:17	8.84	1
b45b6747	2021-03-25 11:20:17	9.13	1
b45b6747	2021-03-25 11:20:17	9.19	1
b45b6747	2021-03-25 11:20:17	9.03	1
b45b6747	2021-03-25 11:20:17	8.71	1
b45b6747	2021-03-25 11:20:17	8.3	1
b45b6747	2021-03-25 11:20:17	7.89	1
b45b6747	2021-03-25 11:20:17	7.49	1
b45b6747	2021-03-25 11:20:18	7.03	1
b45b6747	2021-03-25 11:20:18	6.46	1
b45b6747	2021-03-25 11:20:18	5.8	1
b45b6747	2021-03-25 11:20:18	5.09	1
b45b6747	2021-03-25 11:20:18	4.4	1
b45b6747	2021-03-25 11:20:18	3.74	1
b45b6747	2021-03-25 11:20:18	3.09	1
b45b6747	2021-03-25 11:20:18	2.4	1
b45b6747	2021-03-25 11:20:18	1.63	1
b45b6747	2021-03-25 11:20:18	0.99	1
b45b6747	2021-03-25 11:20:19	1.19	1
b45b6747	2021-03-25 11:20:19	1.95	1
b45b6747	2021-03-25 11:20:19	2.69	1
b45b6747	2021-03-25 11:20:19	3.31	1
b45b6747	2021-03-25 11:20:19	3.88	1
b45b6747	2021-03-25 11:20:19	4.47	1
b45b6747	2021-03-25 11:20:19	5.13	1
b45b6747	2021-03-25 11:20:19	5.87	1
b45b6747	2021-03-25 11:20:19	6.62	1
b45b6747	2021-03-25 11:20:19	7.34	1
b45b6747	2021-03-25 11:20:20	8.03	1
b45b6747	2021-03-25 11:20:20	8.68	1
b45b6747	2021-03-25 11:20:20	9.18	1
b45b6747	2021-03-25 11:20:20	9.5	1
b45b6747	2021-03-25 11:20:20	9.7	1
b45b6747	2021-03-25 11:20:20	9.87	1
b45b6747	2021-03-25 11:20:20	10.03	1
b45b6747	2021-03-25 11:20:20	10.15	1
b45b6747	2021-03-25 11:20:20	10.27	1
b45b6747	2021-03-25 11:20:20	10.43	1
b45b6747	2021-03-25 11:20:21	10.67	1
b45b6747	2021-03-25 11:20:21	10.96	1
b45b6747	2021-03-25 11:20:21	11.3	1
b45b6747	2021-03-25 11:20:21	11.6	1
b45b6747	2021-03-25 11:20:21	11.8	1
b45b6747	2021-03-25 11:20:21	11.94	1
b45b6747	2021-03-25 11:20:21	12.07	1
b45b6747	2021-03-25 11:20:21	12.17	1
b45b6747	2021-03-25 11:20:21	12.25	1
b45b6747	2021-03-25 11:20:21	12.39	1
b45b6747	2021-03-25 11:20:22	12.56	1
b45b6747	2021-03-25 11:20:22	12.73	1
b45b6747	2021-03-25 11:20:22	12.89	1
b45b6747	2021-03-25 11:20:22	13.09	1
b45b6747	2021-03-25 11:20:22	13.23	1
b45b6747	2021-03-25 11:20:22	13.22	1
b45b6747	2021-03-25 11:20:22	13.11	1
b45b6747	2021-03-25 11:20:22	12.97	1
b45b6747	2021-03-25 11:20:22	12.79	1
b45b6747	2021-03-25 11:20:22	12.56	1
b45b6747	2021-03-25 11:20:23	12.34	1
b45b6747	2021-03-25 11:20:23	12.14	1
b45b6747	2021-03-25 11:20:23	11.87	1
b45b6747	2021-03-25 11:20:23	11.47	1
b45b6747	2021-03-25 11:20:23	11.1	1
b45b6747	2021-03-25 11:20:23	10.81	1
b45b6747	2021-03-25 11:20:23	10.53	1
b45b6747	2021-03-25 11:20:23	10.18	1
b45b6747	2021-03-25 11:20:23	9.81	1
b45b6747	2021-03-25 11:20:23	9.41	1
b45b6747	2021-03-25 11:20:24	8.99	1
b45b6747	2021-03-25 11:20:24	8.53	1
b45b6747	2021-03-25 11:20:24	7.97	1
b45b6747	2021-03-25 11:20:24	7.26	1
b45b6747	2021-03-25 11:20:24	6.42	1
b45b6747	2021-03-25 11:20:24	5.52	1
b45b6747	2021-03-25 11:20:24	4.63	1
b45b6747	2021-03-25 11:20:24	3.86	1
b45b6747	2021-03-25 11:20:24	3.49	1
b45b6747	2021-03-25 11:20:24	3.75	1
b45b6747	2021-03-25 11:20:25	4.52	1
b45b6747	2021-03-25 11:20:25	5.56	1
b45b6747	2021-03-25 11:20:25	6.78	1
b45b6747	2021-03-25 11:20:25	7.98	1
b45b6747	2021-03-25 11:20:25	9	1
b45b6747	2021-03-25 11:20:25	9.91	1
b45b6747	2021-03-25 11:20:25	10.7	1
b45b6747	2021-03-25 11:20:25	11.25	1
b45b6747	2021-03-25 11:20:25	11.64	1
b45b6747	2021-03-25 11:20:25	12.02	1
b45b6747	2021-03-25 11:20:26	12.39	1
b45b6747	2021-03-25 11:20:26	12.7	1
b45b6747	2021-03-25 11:20:26	13.03	1
b45b6747	2021-03-25 11:20:26	13.48	1
b45b6747	2021-03-25 11:20:26	13.98	1
b45b6747	2021-03-25 11:20:26	14.47	1
b45b6747	2021-03-25 11:20:26	15.01	1
b45b6747	2021-03-25 11:20:26	15.58	1
b45b6747	2021-03-25 11:20:26	16.07	1
b45b6747	2021-03-25 11:20:26	16.41	1
b45b6747	2021-03-25 11:20:27	16.59	1
b45b6747	2021-03-25 11:20:27	16.59	1
b45b6747	2021-03-25 11:20:27	16.43	1
b45b6747	2021-03-25 11:20:27	16.17	1
b45b6747	2021-03-25 11:20:27	15.8	1
b45b6747	2021-03-25 11:20:27	15.27	1
b45b6747	2021-03-25 11:20:27	14.57	1
b45b6747	2021-03-25 11:20:27	13.72	1
b45b6747	2021-03-25 11:20:27	12.81	1
b45b6747	2021-03-25 11:20:27	11.91	1
b45b6747	2021-03-25 11:20:28	11.11	1
b45b6747	2021-03-25 11:20:28	10.42	1
b45b6747	2021-03-25 11:20:28	9.73	1
b45b6747	2021-03-25 11:20:28	9.01	1
b45b6747	2021-03-25 11:20:28	8.28	1
b45b6747	2021-03-25 11:20:28	7.58	1
b45b6747	2021-03-25 11:20:28	6.98	1
b45b6747	2021-03-25 11:20:28	6.48	1
b45b6747	2021-03-25 11:20:28	6.03	1
b45b6747	2021-03-25 11:20:28	5.63	1
b45b6747	2021-03-25 11:20:29	5.35	1
b45b6747	2021-03-25 11:20:29	5.3	1
b45b6747	2021-03-25 11:20:29	5.53	1
b45b6747	2021-03-25 11:20:29	5.94	1
b45b6747	2021-03-25 11:20:29	6.45	1
b45b6747	2021-03-25 11:20:29	6.98	1
b45b6747	2021-03-25 11:20:29	7.5	1
b45b6747	2021-03-25 11:20:29	7.92	1
b45b6747	2021-03-25 11:20:29	8.25	1
b45b6747	2021-03-25 11:20:29	8.56	1
b45b6747	2021-03-25 11:20:30	8.84	1
b45b6747	2021-03-25 11:20:30	8.98	1
b45b6747	2021-03-25 11:20:30	8.99	1
b45b6747	2021-03-25 11:20:30	8.95	1
b45b6747	2021-03-25 11:20:30	8.91	1
b45b6747	2021-03-25 11:20:30	8.84	1
b45b6747	2021-03-25 11:20:30	8.73	1
b45b6747	2021-03-25 11:20:30	8.59	1
b45b6747	2021-03-25 11:20:30	8.52	1
b45b6747	2021-03-25 11:20:30	8.58	1
b45b6747	2021-03-25 11:20:31	8.73	1
b45b6747	2021-03-25 11:20:31	8.91	1
b45b6747	2021-03-25 11:20:31	9.08	1
b45b6747	2021-03-25 11:20:31	9.25	1
b45b6747	2021-03-25 11:20:31	9.49	1
b45b6747	2021-03-25 11:20:31	9.89	1
b45b6747	2021-03-25 11:20:31	10.41	1
b45b6747	2021-03-25 11:20:31	10.95	1
b45b6747	2021-03-25 11:20:31	11.5	1
b45b6747	2021-03-25 11:20:31	12.01	1
b45b6747	2021-03-25 11:20:32	12.38	1
b45b6747	2021-03-25 11:20:32	12.66	1
b45b6747	2021-03-25 11:20:32	12.91	1
b45b6747	2021-03-25 11:20:32	13.15	1
b45b6747	2021-03-25 11:20:32	13.31	1
b45b6747	2021-03-25 11:20:32	13.4	1
b45b6747	2021-03-25 11:20:32	13.44	1
b45b6747	2021-03-25 11:20:32	13.41	1
b45b6747	2021-03-25 11:20:32	13.42	1
b45b6747	2021-03-25 11:20:32	13.49	1
b45b6747	2021-03-25 11:20:33	13.55	1
b45b6747	2021-03-25 11:20:33	13.54	1
b45b6747	2021-03-25 11:20:33	13.49	1
b45b6747	2021-03-25 11:20:33	13.42	1
b45b6747	2021-03-25 11:20:33	13.3	1
b45b6747	2021-03-25 11:20:33	13.12	1
b45b6747	2021-03-25 11:20:33	12.93	1
b45b6747	2021-03-25 11:20:33	12.81	1
b45b6747	2021-03-25 11:20:33	12.7	1
b45b6747	2021-03-25 11:20:33	12.54	1
b45b6747	2021-03-25 11:20:34	12.38	1
b45b6747	2021-03-25 11:20:34	12.19	1
b45b6747	2021-03-25 11:20:34	11.91	1
b45b6747	2021-03-25 11:20:34	11.5	1
b45b6747	2021-03-25 11:20:34	11.04	1
b45b6747	2021-03-25 11:20:34	10.59	1
b45b6747	2021-03-25 11:20:34	10.14	1
b45b6747	2021-03-25 11:20:34	9.62	1
b45b6747	2021-03-25 11:20:34	9.04	1
b45b6747	2021-03-25 11:20:34	8.45	1
b45b6747	2021-03-25 11:20:35	7.86	1
b45b6747	2021-03-25 11:20:35	7.29	1
b45b6747	2021-03-25 11:20:35	6.78	1
b45b6747	2021-03-25 11:20:35	6.32	1
b45b6747	2021-03-25 11:20:35	5.9	1
b45b6747	2021-03-25 11:20:35	5.58	1
b45b6747	2021-03-25 11:20:35	5.35	1
b45b6747	2021-03-25 11:20:35	5.17	1
b45b6747	2021-03-25 11:20:35	4.99	1
b45b6747	2021-03-25 11:20:35	4.83	1
b45b6747	2021-03-25 11:20:36	4.7	1
b45b6747	2021-03-25 11:20:36	4.64	1
b45b6747	2021-03-25 11:20:36	4.62	1
b45b6747	2021-03-25 11:20:36	4.61	1
b45b6747	2021-03-25 11:20:36	4.54	1
b45b6747	2021-03-25 11:20:36	4.41	1
b45b6747	2021-03-25 11:20:36	4.26	1
b45b6747	2021-03-25 11:20:36	4.12	1
b45b6747	2021-03-25 11:20:36	4.03	1
b45b6747	2021-03-25 11:20:36	3.98	1
b45b6747	2021-03-25 11:20:37	3.96	1
b45b6747	2021-03-25 11:20:37	3.92	1
b45b6747	2021-03-25 11:20:37	3.86	1
b45b6747	2021-03-25 11:20:37	3.79	1
b45b6747	2021-03-25 11:20:37	3.7	1
b45b6747	2021-03-25 11:20:37	3.61	1
b45b6747	2021-03-25 11:20:37	3.54	1
b45b6747	2021-03-25 11:20:37	3.49	1
b45b6747	2021-03-25 11:20:37	3.44	1
b45b6747	2021-03-25 11:20:37	3.39	1
b45b6747	2021-03-25 11:20:38	3.36	1
b45b6747	2021-03-25 11:20:38	3.35	1
b45b6747	2021-03-25 11:20:38	3.38	1
b45b6747	2021-03-25 11:20:38	3.44	1
b45b6747	2021-03-25 11:20:38	3.51	1
b45b6747	2021-03-25 11:20:38	3.56	1
b45b6747	2021-03-25 11:20:38	3.57	1
b45b6747	2021-03-25 11:20:38	3.57	1
b45b6747	2021-03-25 11:20:38	3.56	1
b45b6747	2021-03-25 11:20:38	3.54	1
b45b6747	2021-03-25 11:20:39	3.51	1
b45b6747	2021-03-25 11:20:39	3.49	1
b45b6747	2021-03-25 11:20:39	3.46	1
b45b6747	2021-03-25 11:20:39	3.41	1
b45b6747	2021-03-25 11:20:39	3.33	1
b45b6747	2021-03-25 11:20:39	3.25	1
b45b6747	2021-03-25 11:20:39	3.19	1
b45b6747	2021-03-25 11:20:39	3.2	1
b45b6747	2021-03-25 11:20:39	3.28	1
b45b6747	2021-03-25 11:20:39	3.37	1
b45b6747	2021-03-25 11:20:40	3.44	1
b45b6747	2021-03-25 11:20:40	3.5	1
b45b6747	2021-03-25 11:20:40	3.58	1
b45b6747	2021-03-25 11:20:40	3.68	1
b45b6747	2021-03-25 11:20:40	3.79	1
b45b6747	2021-03-25 11:20:40	3.86	1
b45b6747	2021-03-25 11:20:40	3.87	1
b45b6747	2021-03-25 11:20:40	3.8	1
b45b6747	2021-03-25 11:20:40	3.68	1
b45b6747	2021-03-25 11:20:40	3.52	1
b45b6747	2021-03-25 11:20:41	3.35	1
b45b6747	2021-03-25 11:20:41	3.19	1
b45b6747	2021-03-25 11:20:41	3.07	1
b45b6747	2021-03-25 11:20:41	3.01	1
b45b6747	2021-03-25 11:20:41	2.97	1
b45b6747	2021-03-25 11:20:41	2.91	1
b45b6747	2021-03-25 11:20:41	2.83	1
b45b6747	2021-03-25 11:20:41	2.69	1
b45b6747	2021-03-25 11:20:41	2.49	1
b45b6747	2021-03-25 11:20:41	2.2	1
b45b6747	2021-03-25 11:20:42	1.81	1
b45b6747	2021-03-25 11:20:42	1.37	1
b45b6747	2021-03-25 11:20:42	0.97	1
b45b6747	2021-03-25 11:20:42	0.64	1
b45b6747	2021-03-25 11:20:42	0.42	1
b45b6747	2021-03-25 11:20:42	0.29	1
b45b6747	2021-03-25 11:20:42	0.16	1
b45b6747	2021-03-25 11:20:42	0.3	1
b45b6747	2021-03-25 11:20:42	0.64	1
b45b6747	2021-03-25 11:20:42	1.01	1
b45b6747	2021-03-25 11:20:43	1.39	1
b45b6747	2021-03-25 11:20:43	1.74	1
b45b6747	2021-03-25 11:20:43	2.04	1
b45b6747	2021-03-25 11:20:43	2.3	1
b45b6747	2021-03-25 11:20:43	2.55	1
b45b6747	2021-03-25 11:20:43	2.81	1
b45b6747	2021-03-25 11:20:43	3.04	1
b45b6747	2021-03-25 11:20:43	3.24	1
b45b6747	2021-03-25 11:20:43	3.38	1
b45b6747	2021-03-25 11:20:43	3.47	1
b45b6747	2021-03-25 11:20:44	3.53	1
b45b6747	2021-03-25 11:20:44	3.55	1
b45b6747	2021-03-25 11:20:44	3.55	1
b45b6747	2021-03-25 11:20:44	3.52	1
b45b6747	2021-03-25 11:20:44	3.46	1
b45b6747	2021-03-25 11:20:44	3.39	1
b45b6747	2021-03-25 11:20:44	3.38	1
b45b6747	2021-03-25 11:20:44	3.42	1
b45b6747	2021-03-25 11:20:44	3.51	1
b45b6747	2021-03-25 11:20:44	3.63	1
b45b6747	2021-03-25 11:20:45	3.76	1
b45b6747	2021-03-25 11:20:45	3.86	1
b45b6747	2021-03-25 11:20:45	3.93	1
b45b6747	2021-03-25 11:20:45	3.98	1
b45b6747	2021-03-25 11:20:45	4	1
b45b6747	2021-03-25 11:20:45	4	1
b45b6747	2021-03-25 11:20:45	3.99	1
b45b6747	2021-03-25 11:20:45	3.98	1
b45b6747	2021-03-25 11:20:45	3.97	1
b45b6747	2021-03-25 11:20:45	3.96	1
b45b6747	2021-03-25 11:20:46	3.91	1
b45b6747	2021-03-25 11:20:46	3.85	1
b45b6747	2021-03-25 11:20:46	3.77	1
b45b6747	2021-03-25 11:20:46	3.71	1
b45b6747	2021-03-25 11:20:46	3.67	1
b45b6747	2021-03-25 11:20:46	3.66	1
b45b6747	2021-03-25 11:20:46	3.7	1
b45b6747	2021-03-25 11:20:46	3.79	1
b45b6747	2021-03-25 11:20:46	3.91	1
b45b6747	2021-03-25 11:20:46	4.02	1
b45b6747	2021-03-25 11:20:47	4.1	1
b45b6747	2021-03-25 11:20:47	4.15	1
b45b6747	2021-03-25 11:20:47	4.16	1
b45b6747	2021-03-25 11:20:47	4.14	1
b45b6747	2021-03-25 11:20:47	4.12	1
b45b6747	2021-03-25 11:20:47	4.11	1
b45b6747	2021-03-25 11:20:47	4.11	1
b45b6747	2021-03-25 11:20:47	4.12	1
b45b6747	2021-03-25 11:20:47	4.13	1
b45b6747	2021-03-25 11:20:47	4.14	1
b45b6747	2021-03-25 11:20:48	4.15	1
b45b6747	2021-03-25 11:20:48	4.15	1
b45b6747	2021-03-25 11:20:48	4.14	1
b45b6747	2021-03-25 11:20:48	4.13	1
b45b6747	2021-03-25 11:20:48	4.14	1
b45b6747	2021-03-25 11:20:48	4.17	1
b45b6747	2021-03-25 11:20:48	4.19	1
b45b6747	2021-03-25 11:20:48	4.21	1
b45b6747	2021-03-25 11:20:48	4.25	1
b45b6747	2021-03-25 11:20:48	4.29	1
b45b6747	2021-03-25 11:20:49	4.32	1
b45b6747	2021-03-25 11:20:49	4.33	1
b45b6747	2021-03-25 11:20:49	4.33	1
b45b6747	2021-03-25 11:20:49	4.3	1
b45b6747	2021-03-25 11:20:49	4.27	1
b45b6747	2021-03-25 11:20:49	4.23	1
b45b6747	2021-03-25 11:20:49	4.18	1
b45b6747	2021-03-25 11:20:49	4.14	1
b45b6747	2021-03-25 11:20:49	4.12	1
b45b6747	2021-03-25 11:20:49	4.12	1
b45b6747	2021-03-25 11:20:50	4.14	1
b45b6747	2021-03-25 11:20:50	4.15	1
b45b6747	2021-03-25 11:20:50	4.17	1
b45b6747	2021-03-25 11:20:50	4.2	1
b45b6747	2021-03-25 11:20:50	4.22	1
b45b6747	2021-03-25 11:20:50	4.23	1
b45b6747	2021-03-25 11:20:50	4.23	1
b45b6747	2021-03-25 11:20:50	4.2	1
b45b6747	2021-03-25 11:20:50	4.18	1
b45b6747	2021-03-25 11:20:50	4.17	1
b45b6747	2021-03-25 11:20:51	4.16	1
b45b6747	2021-03-25 11:20:51	4.17	1
b45b6747	2021-03-25 11:20:51	4.18	1
b45b6747	2021-03-25 11:20:51	4.18	1
b45b6747	2021-03-25 11:20:51	4.19	1
b45b6747	2021-03-25 11:20:51	4.21	1
b45b6747	2021-03-25 11:20:51	4.22	1
b45b6747	2021-03-25 11:20:51	4.21	1
b45b6747	2021-03-25 11:20:51	4.19	1
b45b6747	2021-03-25 11:20:51	4.15	1
b45b6747	2021-03-25 11:20:52	4.13	1
b45b6747	2021-03-25 11:20:52	4.13	1
b45b6747	2021-03-25 11:20:52	4.15	1
b45b6747	2021-03-25 11:20:52	4.2	1
b45b6747	2021-03-25 11:20:52	4.28	1
b45b6747	2021-03-25 11:20:52	4.35	1
b45b6747	2021-03-25 11:20:52	4.39	1
b45b6747	2021-03-25 11:20:52	4.46	1
b45b6747	2021-03-25 11:20:52	4.54	1
b45b6747	2021-03-25 11:20:52	4.6	1
b45b6747	2021-03-25 11:20:53	4.63	1
b45b6747	2021-03-25 11:20:53	4.6	1
b45b6747	2021-03-25 11:20:53	4.53	1
b45b6747	2021-03-25 11:20:53	4.46	1
b45b6747	2021-03-25 11:20:53	4.39	1
b45b6747	2021-03-25 11:20:53	4.34	1
b45b6747	2021-03-25 11:20:53	4.34	1
b45b6747	2021-03-25 11:20:53	4.37	1
b45b6747	2021-03-25 11:20:53	4.4	1
b45b6747	2021-03-25 11:20:53	4.41	1
b45b6747	2021-03-25 11:20:54	4.39	1
b45b6747	2021-03-25 11:20:54	4.33	1
b45b6747	2021-03-25 11:20:54	4.25	1
b45b6747	2021-03-25 11:20:54	4.17	1
b45b6747	2021-03-25 11:20:54	4.12	1
b45b6747	2021-03-25 11:20:54	4.1	1
b45b6747	2021-03-25 11:20:54	4.13	1
b45b6747	2021-03-25 11:20:54	4.21	1
b45b6747	2021-03-25 11:20:54	4.34	1
b45b6747	2021-03-25 11:20:54	4.52	1
b45b6747	2021-03-25 11:20:55	4.72	1
b45b6747	2021-03-25 11:20:55	4.94	1
b45b6747	2021-03-25 11:20:55	5.15	1
b45b6747	2021-03-25 11:20:55	5.34	1
b45b6747	2021-03-25 11:20:55	5.51	1
b45b6747	2021-03-25 11:20:55	5.72	1
b45b6747	2021-03-25 11:20:55	5.96	1
b45b6747	2021-03-25 11:20:55	6.16	1
b45b6747	2021-03-25 11:20:55	6.31	1
b45b6747	2021-03-25 11:20:55	6.5	1
b45b6747	2021-03-25 11:20:56	6.73	1
b45b6747	2021-03-25 11:20:56	6.87	1
b45b6747	2021-03-25 11:20:56	6.91	1
b45b6747	2021-03-25 11:20:56	6.9	1
b45b6747	2021-03-25 11:20:56	6.85	1
b45b6747	2021-03-25 11:20:56	6.68	1
b45b6747	2021-03-25 11:20:56	6.41	1
b45b6747	2021-03-25 11:20:56	6.14	1
b45b6747	2021-03-25 11:20:56	5.9	1
b45b6747	2021-03-25 11:20:56	5.7	1
b45b6747	2021-03-25 11:20:57	5.6	1
b45b6747	2021-03-25 11:20:57	5.63	1
b45b6747	2021-03-25 11:20:57	5.72	1
b45b6747	2021-03-25 11:20:57	5.82	1
b45b6747	2021-03-25 11:20:57	5.91	1
b45b6747	2021-03-25 11:20:57	5.97	1
b45b6747	2021-03-25 11:20:57	5.97	1
b45b6747	2021-03-25 11:20:57	5.92	1
b45b6747	2021-03-25 11:20:57	5.82	1
b45b6747	2021-03-25 11:20:57	5.67	1
b45b6747	2021-03-25 11:20:58	5.45	1
b45b6747	2021-03-25 11:20:58	5.15	1
b45b6747	2021-03-25 11:20:58	4.71	1
b45b6747	2021-03-25 11:20:58	4.12	1
b45b6747	2021-03-25 11:20:58	3.44	1
b45b6747	2021-03-25 11:20:58	2.72	1
b45b6747	2021-03-25 11:20:58	2.06	1
b45b6747	2021-03-25 11:20:58	1.62	1
b45b6747	2021-03-25 11:20:58	1.42	1
b45b6747	2021-03-25 11:20:58	1.36	1
b45b6747	2021-03-25 11:20:59	1.37	1
b45b6747	2021-03-25 11:20:59	1.38	1
b45b6747	2021-03-25 11:20:59	1.35	1
b45b6747	2021-03-25 11:20:59	1.29	1
b45b6747	2021-03-25 11:20:59	1.28	1
b45b6747	2021-03-25 11:20:59	1.5	1
b45b6747	2021-03-25 11:20:59	2.03	1
b45b6747	2021-03-25 11:20:59	2.77	1
b45b6747	2021-03-25 11:20:59	3.63	1
b45b6747	2021-03-25 11:20:59	4.52	1
b45b6747	2021-03-25 11:21:00	5.32	1
b45b6747	2021-03-25 11:21:00	5.97	1
b45b6747	2021-03-25 11:21:00	6.59	1
b45b6747	2021-03-25 11:21:00	7.26	1
b45b6747	2021-03-25 11:21:00	7.93	1
b45b6747	2021-03-25 11:21:00	8.55	1
b45b6747	2021-03-25 11:21:00	9.12	1
b45b6747	2021-03-25 11:21:00	9.66	1
b45b6747	2021-03-25 11:21:00	10.12	1
b45b6747	2021-03-25 11:21:00	10.54	1
b45b6747	2021-03-25 11:21:01	10.99	1
b45b6747	2021-03-25 11:21:01	11.42	1
b45b6747	2021-03-25 11:21:01	11.71	1
b45b6747	2021-03-25 11:21:01	11.89	1
b45b6747	2021-03-25 11:21:01	11.99	1
b45b6747	2021-03-25 11:21:01	12	1
b45b6747	2021-03-25 11:21:01	11.93	1
b45b6747	2021-03-25 11:21:01	11.85	1
b45b6747	2021-03-25 11:21:01	11.83	1
b45b6747	2021-03-25 11:21:01	11.84	1
b45b6747	2021-03-25 11:21:02	11.83	1
b45b6747	2021-03-25 11:21:02	11.82	1
b45b6747	2021-03-25 11:21:02	11.83	1
b45b6747	2021-03-25 11:21:02	11.82	1
b45b6747	2021-03-25 11:21:02	11.76	1
b45b6747	2021-03-25 11:21:02	11.7	1
b45b6747	2021-03-25 11:21:02	11.7	1
b45b6747	2021-03-25 11:21:02	11.73	1
b45b6747	2021-03-25 11:21:02	11.7	1
b45b6747	2021-03-25 11:21:02	11.59	1
b45b6747	2021-03-25 11:21:03	11.4	1
b45b6747	2021-03-25 11:21:03	11.13	1
b45b6747	2021-03-25 11:21:03	10.79	1
b45b6747	2021-03-25 11:21:03	10.49	1
b45b6747	2021-03-25 11:21:03	10.27	1
b45b6747	2021-03-25 11:21:03	10.12	1
b45b6747	2021-03-25 11:21:03	10.08	1
b45b6747	2021-03-25 11:21:03	10.11	1
b45b6747	2021-03-25 11:21:03	10.12	1
b45b6747	2021-03-25 11:21:03	10.1	1
b45b6747	2021-03-25 11:21:04	10.1	1
b45b6747	2021-03-25 11:21:04	10.11	1
b45b6747	2021-03-25 11:21:04	10.1	1
b45b6747	2021-03-25 11:21:04	10.03	1
b45b6747	2021-03-25 11:21:04	9.83	1
b45b6747	2021-03-25 11:21:04	9.49	1
b45b6747	2021-03-25 11:21:04	9.05	1
b45b6747	2021-03-25 11:21:04	8.55	1
b45b6747	2021-03-25 11:21:04	7.89	1
b45b6747	2021-03-25 11:21:04	7	1
b45b6747	2021-03-25 11:21:05	6.01	1
b45b6747	2021-03-25 11:21:05	5.05	1
b45b6747	2021-03-25 11:21:05	4.25	1
b45b6747	2021-03-25 11:21:05	3.78	1
b45b6747	2021-03-25 11:21:05	3.69	1
b45b6747	2021-03-25 11:21:05	3.85	1
b45b6747	2021-03-25 11:21:05	4.16	1
b45b6747	2021-03-25 11:21:05	4.51	1
b45b6747	2021-03-25 11:21:05	4.8	1
b45b6747	2021-03-25 11:21:05	4.98	1
b45b6747	2021-03-25 11:21:06	4.99	1
b45b6747	2021-03-25 11:21:06	4.68	1
b45b6747	2021-03-25 11:21:06	4	1
b45b6747	2021-03-25 11:21:06	3.03	1
b45b6747	2021-03-25 11:21:06	2.01	1
b45b6747	2021-03-25 11:21:06	1.25	1
b45b6747	2021-03-25 11:21:06	1.02	1
b45b6747	2021-03-25 11:21:06	1.18	1
b45b6747	2021-03-25 11:21:06	1.41	1
b45b6747	2021-03-25 11:21:06	1.66	1
b45b6747	2021-03-25 11:21:07	2.01	1
b45b6747	2021-03-25 11:21:07	2.57	1
b45b6747	2021-03-25 11:21:07	3.35	1
b45b6747	2021-03-25 11:21:07	4.29	1
b45b6747	2021-03-25 11:21:07	5.19	1
b45b6747	2021-03-25 11:21:07	5.93	1
b45b6747	2021-03-25 11:21:07	6.57	1
b45b6747	2021-03-25 11:21:07	7.09	1
b45b6747	2021-03-25 11:21:07	7.4	1
b45b6747	2021-03-25 11:21:07	7.56	1
b45b6747	2021-03-25 11:21:08	7.65	1
b45b6747	2021-03-25 11:21:08	7.62	1
b45b6747	2021-03-25 11:21:08	7.43	1
b45b6747	2021-03-25 11:21:08	7.13	1
b45b6747	2021-03-25 11:21:08	6.81	1
b45b6747	2021-03-25 11:21:08	6.51	1
b45b6747	2021-03-25 11:21:08	6.31	1
b45b6747	2021-03-25 11:21:08	6.28	1
b45b6747	2021-03-25 11:21:08	6.55	1
b45b6747	2021-03-25 11:21:08	7.13	1
b45b6747	2021-03-25 11:21:09	7.95	1
b45b6747	2021-03-25 11:21:09	8.85	1
b45b6747	2021-03-25 11:21:09	9.78	1
b45b6747	2021-03-25 11:21:09	10.8	1
b45b6747	2021-03-25 11:21:09	11.91	1
b45b6747	2021-03-25 11:21:09	12.92	1
b45b6747	2021-03-25 11:21:09	13.79	1
b45b6747	2021-03-25 11:21:09	14.51	1
b45b6747	2021-03-25 11:21:09	15.02	1
b45b6747	2021-03-25 11:21:09	15.33	1
b45b6747	2021-03-25 11:21:10	15.51	1
b45b6747	2021-03-25 11:21:10	15.52	1
b45b6747	2021-03-25 11:21:10	15.37	1
b45b6747	2021-03-25 11:21:10	15.14	1
b45b6747	2021-03-25 11:21:10	14.9	1
b45b6747	2021-03-25 11:21:10	14.57	1
b45b6747	2021-03-25 11:21:10	14.13	1
b45b6747	2021-03-25 11:21:10	13.68	1
b45b6747	2021-03-25 11:21:10	13.35	1
b45b6747	2021-03-25 11:21:10	13.13	1
b45b6747	2021-03-25 11:21:11	12.94	1
b45b6747	2021-03-25 11:21:11	12.82	1
b45b6747	2021-03-25 11:21:11	12.84	1
b45b6747	2021-03-25 11:21:11	12.92	1
b45b6747	2021-03-25 11:21:11	12.98	1
b45b6747	2021-03-25 11:21:11	13.08	1
b45b6747	2021-03-25 11:21:11	13.25	1
b45b6747	2021-03-25 11:21:11	13.37	1
b45b6747	2021-03-25 11:21:11	13.38	1
b45b6747	2021-03-25 11:21:11	13.36	1
b45b6747	2021-03-25 11:21:12	13.34	1
b45b6747	2021-03-25 11:21:12	13.29	1
b45b6747	2021-03-25 11:21:12	13.18	1
b45b6747	2021-03-25 11:21:12	13.07	1
b45b6747	2021-03-25 11:21:12	12.97	1
b45b6747	2021-03-25 11:21:12	12.81	1
b45b6747	2021-03-25 11:21:12	12.57	1
b45b6747	2021-03-25 11:21:12	12.36	1
b45b6747	2021-03-25 11:21:12	12.21	1
b45b6747	2021-03-25 11:21:12	12.07	1
b45b6747	2021-03-25 11:21:13	11.93	1
b45b6747	2021-03-25 11:21:13	11.87	1
b45b6747	2021-03-25 11:21:13	11.86	1
b45b6747	2021-03-25 11:21:13	11.81	1
b45b6747	2021-03-25 11:21:13	11.74	1
b45b6747	2021-03-25 11:21:13	11.75	1
b45b6747	2021-03-25 11:21:13	11.82	1
b45b6747	2021-03-25 11:21:13	11.89	1
b45b6747	2021-03-25 11:21:13	11.98	1
b45b6747	2021-03-25 11:21:13	12.13	1
b45b6747	2021-03-25 11:21:14	12.25	1
b45b6747	2021-03-25 11:21:14	12.27	1
b45b6747	2021-03-25 11:21:14	12.29	1
b45b6747	2021-03-25 11:21:14	12.37	1
b45b6747	2021-03-25 11:21:14	12.49	1
b45b6747	2021-03-25 11:21:14	12.59	1
b45b6747	2021-03-25 11:21:14	12.72	1
b45b6747	2021-03-25 11:21:14	12.9	1
b45b6747	2021-03-25 11:21:14	13.04	1
b45b6747	2021-03-25 11:21:14	13.07	1
b45b6747	2021-03-25 11:21:15	13.05	1
b45b6747	2021-03-25 11:21:15	13.06	1
b45b6747	2021-03-25 11:21:15	13.04	1
b45b6747	2021-03-25 11:21:15	12.96	1
b45b6747	2021-03-25 11:21:15	12.9	1
b45b6747	2021-03-25 11:21:15	12.91	1
b45b6747	2021-03-25 11:21:15	12.93	1
b45b6747	2021-03-25 11:21:15	12.92	1
b45b6747	2021-03-25 11:21:15	12.91	1
b45b6747	2021-03-25 11:21:15	12.88	1
b45b6747	2021-03-25 11:21:16	12.8	1
b45b6747	2021-03-25 11:21:16	12.69	1
b45b6747	2021-03-25 11:21:16	12.57	1
b45b6747	2021-03-25 11:21:16	12.39	1
b45b6747	2021-03-25 11:21:16	12.12	1
b45b6747	2021-03-25 11:21:16	11.78	1
b45b6747	2021-03-25 11:21:16	11.39	1
b45b6747	2021-03-25 11:21:16	10.99	1
b45b6747	2021-03-25 11:21:16	10.59	1
b45b6747	2021-03-25 11:21:16	10.22	1
b45b6747	2021-03-25 11:21:17	9.91	1
b45b6747	2021-03-25 11:21:17	9.59	1
b45b6747	2021-03-25 11:21:17	9.22	1
b45b6747	2021-03-25 11:21:17	8.84	1
b45b6747	2021-03-25 11:21:17	8.57	1
b45b6747	2021-03-25 11:21:17	8.48	1
b45b6747	2021-03-25 11:21:17	8.41	1
b45b6747	2021-03-25 11:21:17	8.23	1
b45b6747	2021-03-25 11:21:17	7.99	1
b45b6747	2021-03-25 11:21:17	7.78	1
b45b6747	2021-03-25 11:21:18	7.62	1
b45b6747	2021-03-25 11:21:18	7.5	1
b45b6747	2021-03-25 11:21:18	7.37	1
b45b6747	2021-03-25 11:21:18	7.17	1
b45b6747	2021-03-25 11:21:18	6.97	1
b45b6747	2021-03-25 11:21:18	6.81	1
b45b6747	2021-03-25 11:21:18	6.66	1
b45b6747	2021-03-25 11:21:18	6.43	1
b45b6747	2021-03-25 11:21:18	6.13	1
b45b6747	2021-03-25 11:21:18	5.84	1
b45b6747	2021-03-25 11:21:19	5.65	1
b45b6747	2021-03-25 11:21:19	5.53	1
b45b6747	2021-03-25 11:21:19	5.41	1
b45b6747	2021-03-25 11:21:19	5.27	1
b45b6747	2021-03-25 11:21:19	5.17	1
b45b6747	2021-03-25 11:21:19	5.12	1
b45b6747	2021-03-25 11:21:19	5.11	1
b45b6747	2021-03-25 11:21:19	5.08	1
b45b6747	2021-03-25 11:21:19	4.99	1
b45b6747	2021-03-25 11:21:19	4.88	1
b45b6747	2021-03-25 11:21:20	4.79	1
b45b6747	2021-03-25 11:21:20	4.67	1
b45b6747	2021-03-25 11:21:20	4.45	1
b45b6747	2021-03-25 11:21:20	4.15	1
b45b6747	2021-03-25 11:21:20	3.85	1
b45b6747	2021-03-25 11:21:20	3.63	1
b45b6747	2021-03-25 11:21:20	3.5	1
b45b6747	2021-03-25 11:21:20	3.41	1
b45b6747	2021-03-25 11:21:20	3.29	1
b45b6747	2021-03-25 11:21:20	3.14	1
b45b6747	2021-03-25 11:21:21	2.97	1
b45b6747	2021-03-25 11:21:21	2.78	1
b45b6747	2021-03-25 11:21:21	2.62	1
b45b6747	2021-03-25 11:21:21	2.55	1
b45b6747	2021-03-25 11:21:21	2.56	1
b45b6747	2021-03-25 11:21:21	2.52	1
b45b6747	2021-03-25 11:21:21	2.33	1
b45b6747	2021-03-25 11:21:21	2.02	1
b45b6747	2021-03-25 11:21:21	1.67	1
b45b6747	2021-03-25 11:21:21	1.44	1
b45b6747	2021-03-25 11:21:22	1.54	1
b45b6747	2021-03-25 11:21:22	1.93	1
b45b6747	2021-03-25 11:21:22	2.46	1
b45b6747	2021-03-25 11:21:22	3.01	1
b45b6747	2021-03-25 11:21:22	3.53	1
b45b6747	2021-03-25 11:21:22	3.97	1
b45b6747	2021-03-25 11:21:22	4.32	1
b45b6747	2021-03-25 11:21:22	4.55	1
b45b6747	2021-03-25 11:21:22	4.7	1
b45b6747	2021-03-25 11:21:22	4.81	1
b45b6747	2021-03-25 11:21:23	4.92	1
b45b6747	2021-03-25 11:21:23	5.02	1
b45b6747	2021-03-25 11:21:23	5.11	1
b45b6747	2021-03-25 11:21:23	5.19	1
b45b6747	2021-03-25 11:21:23	5.27	1
b45b6747	2021-03-25 11:21:23	5.32	1
b45b6747	2021-03-25 11:21:23	5.35	1
b45b6747	2021-03-25 11:21:23	5.35	1
b45b6747	2021-03-25 11:21:23	5.3	1
b45b6747	2021-03-25 11:21:23	5.22	1
b45b6747	2021-03-25 11:21:24	5.12	1
b45b6747	2021-03-25 11:21:24	5.03	1
b45b6747	2021-03-25 11:21:24	4.94	1
b45b6747	2021-03-25 11:21:24	4.87	1
b45b6747	2021-03-25 11:21:24	4.84	1
b45b6747	2021-03-25 11:21:24	4.86	1
b45b6747	2021-03-25 11:21:24	4.97	1
b45b6747	2021-03-25 11:21:24	5.13	1
b45b6747	2021-03-25 11:21:24	5.27	1
b45b6747	2021-03-25 11:21:24	5.3	1
b45b6747	2021-03-25 11:21:25	5.2	1
b45b6747	2021-03-25 11:21:25	4.97	1
b45b6747	2021-03-25 11:21:25	4.68	1
b45b6747	2021-03-25 11:21:25	4.39	1
b45b6747	2021-03-25 11:21:25	4.16	1
b45b6747	2021-03-25 11:21:25	4	1
b45b6747	2021-03-25 11:21:25	3.93	1
b45b6747	2021-03-25 11:21:25	3.94	1
b45b6747	2021-03-25 11:21:25	4.02	1
b45b6747	2021-03-25 11:21:25	4.11	1
b45b6747	2021-03-25 11:21:26	4.17	1
b45b6747	2021-03-25 11:21:26	4.21	1
b45b6747	2021-03-25 11:21:26	4.26	1
b45b6747	2021-03-25 11:21:26	4.31	1
b45b6747	2021-03-25 11:21:26	4.37	1
b45b6747	2021-03-25 11:21:26	4.39	1
b45b6747	2021-03-25 11:21:26	4.38	1
b45b6747	2021-03-25 11:21:26	4.35	1
b45b6747	2021-03-25 11:21:26	4.32	1
b45b6747	2021-03-25 11:21:26	4.32	1
b45b6747	2021-03-25 11:21:27	4.33	1
b45b6747	2021-03-25 11:21:27	4.32	1
b45b6747	2021-03-25 11:21:27	4.28	1
b45b6747	2021-03-25 11:21:27	4.24	1
b45b6747	2021-03-25 11:21:27	4.21	1
b45b6747	2021-03-25 11:21:27	4.22	1
b45b6747	2021-03-25 11:21:27	4.25	1
b45b6747	2021-03-25 11:21:27	4.26	1
b45b6747	2021-03-25 11:21:27	4.27	1
b45b6747	2021-03-25 11:21:27	4.28	1
b45b6747	2021-03-25 11:21:28	4.28	1
b45b6747	2021-03-25 11:21:28	4.28	1
b45b6747	2021-03-25 11:21:28	4.29	1
b45b6747	2021-03-25 11:21:28	4.27	1
b45b6747	2021-03-25 11:21:28	4.21	1
b45b6747	2021-03-25 11:21:28	4.13	1
b45b6747	2021-03-25 11:21:28	4.02	1
b45b6747	2021-03-25 11:21:28	3.9	1
b45b6747	2021-03-25 11:21:28	3.77	1
b45b6747	2021-03-25 11:21:28	3.65	1
b45b6747	2021-03-25 11:21:29	3.52	1
b45b6747	2021-03-25 11:21:29	3.4	1
b45b6747	2021-03-25 11:21:29	3.32	1
b45b6747	2021-03-25 11:21:29	3.28	1
b45b6747	2021-03-25 11:21:29	3.28	1
b45b6747	2021-03-25 11:21:29	3.27	1
b45b6747	2021-03-25 11:21:29	3.2	1
b45b6747	2021-03-25 11:21:29	3.07	1
b45b6747	2021-03-25 11:21:29	2.91	1
b45b6747	2021-03-25 11:21:29	2.71	1
b45b6747	2021-03-25 11:21:30	2.49	1
b45b6747	2021-03-25 11:21:30	2.25	1
b45b6747	2021-03-25 11:21:30	2	1
b45b6747	2021-03-25 11:21:30	1.79	1
b45b6747	2021-03-25 11:21:30	1.65	1
b45b6747	2021-03-25 11:21:30	1.57	1
b45b6747	2021-03-25 11:21:30	1.58	1
b45b6747	2021-03-25 11:21:30	1.67	1
b45b6747	2021-03-25 11:21:30	1.83	1
b45b6747	2021-03-25 11:21:30	2.01	1
b45b6747	2021-03-25 11:21:31	2.19	1
b45b6747	2021-03-25 11:21:31	2.35	1
b45b6747	2021-03-25 11:21:31	2.5	1
b45b6747	2021-03-25 11:21:31	2.65	1
b45b6747	2021-03-25 11:21:31	2.81	1
b45b6747	2021-03-25 11:21:31	2.99	1
b45b6747	2021-03-25 11:21:31	3.2	1
b45b6747	2021-03-25 11:21:31	3.39	1
b45b6747	2021-03-25 11:21:31	3.52	1
b45b6747	2021-03-25 11:21:31	3.62	1
b45b6747	2021-03-25 11:21:32	3.72	1
b45b6747	2021-03-25 11:21:32	3.83	1
b45b6747	2021-03-25 11:21:32	3.95	1
b45b6747	2021-03-25 11:21:32	4.07	1
b45b6747	2021-03-25 11:21:32	4.16	1
b45b6747	2021-03-25 11:21:32	4.2	1
b45b6747	2021-03-25 11:21:32	4.23	1
b45b6747	2021-03-25 11:21:32	4.26	1
b45b6747	2021-03-25 11:21:32	4.3	1
b45b6747	2021-03-25 11:21:32	4.33	1
b45b6747	2021-03-25 11:21:33	4.35	1
b45b6747	2021-03-25 11:21:33	4.35	1
b45b6747	2021-03-25 11:21:33	4.36	1
b45b6747	2021-03-25 11:21:33	4.41	1
b45b6747	2021-03-25 11:21:33	4.48	1
b45b6747	2021-03-25 11:21:33	4.57	1
b45b6747	2021-03-25 11:21:33	4.62	1
b45b6747	2021-03-25 11:21:33	4.63	1
b45b6747	2021-03-25 11:21:33	4.62	1
b45b6747	2021-03-25 11:21:33	4.59	1
b45b6747	2021-03-25 11:21:34	4.55	1
b45b6747	2021-03-25 11:21:34	4.5	1
b45b6747	2021-03-25 11:21:34	4.43	1
b45b6747	2021-03-25 11:21:34	4.36	1
b45b6747	2021-03-25 11:21:34	4.29	1
b45b6747	2021-03-25 11:21:34	4.25	1
b45b6747	2021-03-25 11:21:34	4.25	1
b45b6747	2021-03-25 11:21:34	4.33	1
b45b6747	2021-03-25 11:21:34	4.48	1
b45b6747	2021-03-25 11:21:34	4.67	1
b45b6747	2021-03-25 11:21:35	4.88	1
b45b6747	2021-03-25 11:21:35	5.06	1
b45b6747	2021-03-25 11:21:35	5.18	1
b45b6747	2021-03-25 11:21:35	5.25	1
b45b6747	2021-03-25 11:21:35	5.27	1
b45b6747	2021-03-25 11:21:35	5.22	1
b45b6747	2021-03-25 11:21:35	5.16	1
b45b6747	2021-03-25 11:21:35	5.17	1
b45b6747	2021-03-25 11:21:35	5.25	1
b45b6747	2021-03-25 11:21:35	5.33	1
b45b6747	2021-03-25 11:21:36	5.36	1
b45b6747	2021-03-25 11:21:36	5.33	1
b45b6747	2021-03-25 11:21:36	5.27	1
b45b6747	2021-03-25 11:21:36	5.19	1
b45b6747	2021-03-25 11:21:36	5.11	1
b45b6747	2021-03-25 11:21:36	5.03	1
b45b6747	2021-03-25 11:21:36	4.97	1
b45b6747	2021-03-25 11:21:36	4.9	1
b45b6747	2021-03-25 11:21:36	4.78	1
b45b6747	2021-03-25 11:21:36	4.62	1
b45b6747	2021-03-25 11:21:37	4.47	1
b45b6747	2021-03-25 11:21:37	4.36	1
b45b6747	2021-03-25 11:21:37	4.26	1
b45b6747	2021-03-25 11:21:37	4.12	1
b45b6747	2021-03-25 11:21:37	3.92	1
b45b6747	2021-03-25 11:21:37	3.72	1
b45b6747	2021-03-25 11:21:37	3.6	1
b45b6747	2021-03-25 11:21:37	3.59	1
b45b6747	2021-03-25 11:21:37	3.65	1
b45b6747	2021-03-25 11:21:37	3.74	1
b45b6747	2021-03-25 11:21:38	3.86	1
b45b6747	2021-03-25 11:21:38	4.05	1
b45b6747	2021-03-25 11:21:38	4.31	1
b45b6747	2021-03-25 11:21:38	4.58	1
b45b6747	2021-03-25 11:21:38	4.84	1
b45b6747	2021-03-25 11:21:38	5.16	1
b45b6747	2021-03-25 11:21:38	5.54	1
b45b6747	2021-03-25 11:21:38	6.06	1
b45b6747	2021-03-25 11:21:38	6.82	1
b45b6747	2021-03-25 11:21:38	7.83	1
b45b6747	2021-03-25 11:21:39	8.95	1
b45b6747	2021-03-25 11:21:39	10.04	1
b45b6747	2021-03-25 11:21:39	11.03	1
b45b6747	2021-03-25 11:21:39	11.91	1
b45b6747	2021-03-25 11:21:39	12.73	1
b45b6747	2021-03-25 11:21:39	13.53	1
b45b6747	2021-03-25 11:21:39	14.28	1
b45b6747	2021-03-25 11:21:39	14.93	1
b45b6747	2021-03-25 11:21:39	15.49	1
b45b6747	2021-03-25 11:21:39	15.98	1
b45b6747	2021-03-25 11:21:40	16.39	1
b45b6747	2021-03-25 11:21:40	16.78	1
b45b6747	2021-03-25 11:21:40	17.19	1
b45b6747	2021-03-25 11:21:40	17.55	1
b45b6747	2021-03-25 11:21:40	17.82	1
b45b6747	2021-03-25 11:21:40	18.07	1
b45b6747	2021-03-25 11:21:40	18.27	1
b45b6747	2021-03-25 11:21:40	18.38	1
b45b6747	2021-03-25 11:21:40	18.48	1
b45b6747	2021-03-25 11:21:40	18.6	1
b45b6747	2021-03-25 11:21:41	18.68	1
b45b6747	2021-03-25 11:21:41	18.73	1
b45b6747	2021-03-25 11:21:41	18.74	1
b45b6747	2021-03-25 11:21:41	18.66	1
b45b6747	2021-03-25 11:21:41	18.47	1
b45b6747	2021-03-25 11:21:41	18.27	1
b45b6747	2021-03-25 11:21:41	18.08	1
b45b6747	2021-03-25 11:21:41	17.87	1
b45b6747	2021-03-25 11:21:41	17.57	1
b45b6747	2021-03-25 11:21:41	17.21	1
b45b6747	2021-03-25 11:21:42	16.79	1
b45b6747	2021-03-25 11:21:42	16.26	1
b45b6747	2021-03-25 11:21:42	15.62	1
b45b6747	2021-03-25 11:21:42	14.93	1
b45b6747	2021-03-25 11:21:42	14.28	1
b45b6747	2021-03-25 11:21:42	13.67	1
b45b6747	2021-03-25 11:21:42	13.1	1
b45b6747	2021-03-25 11:21:42	12.6	1
b45b6747	2021-03-25 11:21:42	12.12	1
b45b6747	2021-03-25 11:21:42	11.56	1
b45b6747	2021-03-25 11:21:43	10.92	1
b45b6747	2021-03-25 11:21:43	10.32	1
b45b6747	2021-03-25 11:21:43	9.83	1
b45b6747	2021-03-25 11:21:43	9.41	1
b45b6747	2021-03-25 11:21:43	9.03	1
b45b6747	2021-03-25 11:21:43	8.72	1
b45b6747	2021-03-25 11:21:43	8.55	1
b45b6747	2021-03-25 11:21:43	8.53	1
b45b6747	2021-03-25 11:21:43	8.64	1
b45b6747	2021-03-25 11:21:43	8.88	1
b45b6747	2021-03-25 11:21:44	9.27	1
b45b6747	2021-03-25 11:21:44	9.72	1
b45b6747	2021-03-25 11:21:44	10.19	1
b45b6747	2021-03-25 11:21:44	10.67	1
b45b6747	2021-03-25 11:21:44	11.18	1
b45b6747	2021-03-25 11:21:44	11.69	1
b45b6747	2021-03-25 11:21:44	12.18	1
b45b6747	2021-03-25 11:21:44	12.69	1
b45b6747	2021-03-25 11:21:44	13.16	1
b45b6747	2021-03-25 11:21:44	13.53	1
b45b6747	2021-03-25 11:21:45	13.88	1
b45b6747	2021-03-25 11:21:45	14.24	1
b45b6747	2021-03-25 11:21:45	14.59	1
b45b6747	2021-03-25 11:21:45	14.99	1
b45b6747	2021-03-25 11:21:45	15.41	1
b45b6747	2021-03-25 11:21:45	15.81	1
b45b6747	2021-03-25 11:21:45	16.21	1
b45b6747	2021-03-25 11:21:45	16.62	1
b45b6747	2021-03-25 11:21:45	16.96	1
b45b6747	2021-03-25 11:21:45	17.21	1
b45b6747	2021-03-25 11:21:46	17.43	1
b45b6747	2021-03-25 11:21:46	17.59	1
b45b6747	2021-03-25 11:21:46	17.68	1
b45b6747	2021-03-25 11:21:46	17.73	1
b45b6747	2021-03-25 11:21:46	17.76	1
b45b6747	2021-03-25 11:21:46	17.78	1
b45b6747	2021-03-25 11:21:46	17.77	1
b45b6747	2021-03-25 11:21:46	17.76	1
b45b6747	2021-03-25 11:21:46	17.8	1
b45b6747	2021-03-25 11:21:46	17.82	1
b45b6747	2021-03-25 11:21:47	17.78	1
b45b6747	2021-03-25 11:21:47	17.73	1
b45b6747	2021-03-25 11:21:47	17.72	1
b45b6747	2021-03-25 11:21:47	17.73	1
b45b6747	2021-03-25 11:21:47	17.72	1
b45b6747	2021-03-25 11:21:47	17.75	1
b45b6747	2021-03-25 11:21:47	17.8	1
b45b6747	2021-03-25 11:21:47	17.83	1
b45b6747	2021-03-25 11:21:47	17.81	1
b45b6747	2021-03-25 11:21:47	17.8	1
b45b6747	2021-03-25 11:21:48	17.81	1
b45b6747	2021-03-25 11:21:48	17.78	1
b45b6747	2021-03-25 11:21:48	17.68	1
b45b6747	2021-03-25 11:21:48	17.54	1
b45b6747	2021-03-25 11:21:48	17.33	1
b45b6747	2021-03-25 11:21:48	17.04	1
b45b6747	2021-03-25 11:21:48	16.7	1
b45b6747	2021-03-25 11:21:48	16.31	1
b45b6747	2021-03-25 11:21:48	15.87	1
b45b6747	2021-03-25 11:21:48	15.34	1
b45b6747	2021-03-25 11:21:49	14.72	1
b45b6747	2021-03-25 11:21:49	14.06	1
b45b6747	2021-03-25 11:21:49	13.39	1
b45b6747	2021-03-25 11:21:49	12.65	1
b45b6747	2021-03-25 11:21:49	11.83	1
b45b6747	2021-03-25 11:21:49	10.93	1
b45b6747	2021-03-25 11:21:49	9.87	1
b45b6747	2021-03-25 11:21:49	8.63	1
b45b6747	2021-03-25 11:21:49	7.3	1
b45b6747	2021-03-25 11:21:49	6	1
b45b6747	2021-03-25 11:21:50	4.79	1
b45b6747	2021-03-25 11:21:50	3.69	1
b45b6747	2021-03-25 11:21:50	2.77	1
b45b6747	2021-03-25 11:21:50	2.09	1
b45b6747	2021-03-25 11:21:50	1.66	1
b45b6747	2021-03-25 11:21:50	1.43	1
b45b6747	2021-03-25 11:21:50	1.39	1
b45b6747	2021-03-25 11:21:50	1.59	1
b45b6747	2021-03-25 11:21:50	2.01	1
b45b6747	2021-03-25 11:21:50	2.53	1
b45b6747	2021-03-25 11:21:51	3.02	1
b45b6747	2021-03-25 11:21:51	3.37	1
b45b6747	2021-03-25 11:21:51	3.54	1
b45b6747	2021-03-25 11:21:51	3.61	1
b45b6747	2021-03-25 11:21:51	3.59	1
b45b6747	2021-03-25 11:21:51	3.5	1
b45b6747	2021-03-25 11:21:51	3.32	1
b45b6747	2021-03-25 11:21:51	3.06	1
b45b6747	2021-03-25 11:21:51	2.74	1
b45b6747	2021-03-25 11:21:51	2.44	1
b45b6747	2021-03-25 11:21:52	2.35	1
b45b6747	2021-03-25 11:21:52	2.76	1
b45b6747	2021-03-25 11:21:52	3.71	1
b45b6747	2021-03-25 11:21:52	4.92	1
b45b6747	2021-03-25 11:21:52	6.15	1
b45b6747	2021-03-25 11:21:52	7.29	1
b45b6747	2021-03-25 11:21:52	8.36	1
b45b6747	2021-03-25 11:21:52	9.35	1
b45b6747	2021-03-25 11:21:52	10.26	1
b45b6747	2021-03-25 11:21:52	11.1	1
b45b6747	2021-03-25 11:21:53	11.84	1
b45b6747	2021-03-25 11:21:53	12.61	1
b45b6747	2021-03-25 11:21:53	13.54	1
b45b6747	2021-03-25 11:21:53	14.52	1
b45b6747	2021-03-25 11:21:53	15.43	1
b45b6747	2021-03-25 11:21:53	16.2	1
b45b6747	2021-03-25 11:21:53	16.81	1
b45b6747	2021-03-25 11:21:53	17.34	1
b45b6747	2021-03-25 11:21:53	17.91	1
b45b6747	2021-03-25 11:21:53	18.5	1
b45b6747	2021-03-25 11:21:54	19.03	1
b45b6747	2021-03-25 11:21:54	19.56	1
b45b6747	2021-03-25 11:21:54	20.04	1
b45b6747	2021-03-25 11:21:54	20.44	1
b45b6747	2021-03-25 11:21:54	20.84	1
b45b6747	2021-03-25 11:21:54	21.23	1
b45b6747	2021-03-25 11:21:54	21.54	1
b45b6747	2021-03-25 11:21:54	21.79	1
b45b6747	2021-03-25 11:21:54	21.99	1
b45b6747	2021-03-25 11:21:54	22.14	1
b45b6747	2021-03-25 11:21:55	22.24	1
b45b6747	2021-03-25 11:21:55	22.36	1
b45b6747	2021-03-25 11:21:55	22.45	1
b45b6747	2021-03-25 11:21:55	22.47	1
b45b6747	2021-03-25 11:21:55	22.41	1
b45b6747	2021-03-25 11:21:55	22.27	1
b45b6747	2021-03-25 11:21:55	22.01	1
b45b6747	2021-03-25 11:21:55	21.68	1
b45b6747	2021-03-25 11:21:55	21.29	1
b45b6747	2021-03-25 11:21:55	20.89	1
b45b6747	2021-03-25 11:21:56	20.52	1
b45b6747	2021-03-25 11:21:56	20.22	1
b45b6747	2021-03-25 11:21:56	19.97	1
b45b6747	2021-03-25 11:21:56	19.64	1
b45b6747	2021-03-25 11:21:56	19.21	1
b45b6747	2021-03-25 11:21:56	18.71	1
b45b6747	2021-03-25 11:21:56	18.13	1
b45b6747	2021-03-25 11:21:56	17.45	1
b45b6747	2021-03-25 11:21:56	16.74	1
b45b6747	2021-03-25 11:21:56	16.03	1
b45b6747	2021-03-25 11:21:57	15.3	1
b45b6747	2021-03-25 11:21:57	14.54	1
b45b6747	2021-03-25 11:21:57	13.79	1
b45b6747	2021-03-25 11:21:57	13.09	1
b45b6747	2021-03-25 11:21:57	12.43	1
b45b6747	2021-03-25 11:21:57	11.81	1
b45b6747	2021-03-25 11:21:57	11.25	1
b45b6747	2021-03-25 11:21:57	10.77	1
b45b6747	2021-03-25 11:21:57	10.28	1
b45b6747	2021-03-25 11:21:57	9.76	1
b45b6747	2021-03-25 11:21:58	9.22	1
b45b6747	2021-03-25 11:21:58	8.65	1
b45b6747	2021-03-25 11:21:58	8.01	1
b45b6747	2021-03-25 11:21:58	7.32	1
b45b6747	2021-03-25 11:21:58	6.63	1
b45b6747	2021-03-25 11:21:58	5.97	1
b45b6747	2021-03-25 11:21:58	5.39	1
b45b6747	2021-03-25 11:21:58	4.92	1
b45b6747	2021-03-25 11:21:58	4.54	1
b45b6747	2021-03-25 11:21:58	4.25	1
b45b6747	2021-03-25 11:21:59	4.04	1
b45b6747	2021-03-25 11:21:59	3.91	1
b45b6747	2021-03-25 11:21:59	3.85	1
b45b6747	2021-03-25 11:21:59	3.82	1
b45b6747	2021-03-25 11:21:59	3.79	1
b45b6747	2021-03-25 11:21:59	3.7	1
b45b6747	2021-03-25 11:21:59	3.54	1
b45b6747	2021-03-25 11:21:59	3.32	1
b45b6747	2021-03-25 11:21:59	3.07	1
b45b6747	2021-03-25 11:21:59	2.77	1
b45b6747	2021-03-25 11:22:00	2.45	1
b45b6747	2021-03-25 11:22:00	2.16	1
b45b6747	2021-03-25 11:22:00	1.94	1
b45b6747	2021-03-25 11:22:00	1.81	1
b45b6747	2021-03-25 11:22:00	1.77	1
b45b6747	2021-03-25 11:22:00	1.83	1
b45b6747	2021-03-25 11:22:00	2	1
b45b6747	2021-03-25 11:22:00	2.31	1
b45b6747	2021-03-25 11:22:00	2.71	1
b45b6747	2021-03-25 11:22:00	3.13	1
b45b6747	2021-03-25 11:22:01	3.46	1
b45b6747	2021-03-25 11:22:01	3.7	1
b45b6747	2021-03-25 11:22:01	3.87	1
b45b6747	2021-03-25 11:22:01	3.98	1
b45b6747	2021-03-25 11:22:01	4.09	1
b45b6747	2021-03-25 11:22:01	4.2	1
b45b6747	2021-03-25 11:22:01	4.29	1
b45b6747	2021-03-25 11:22:01	4.36	1
b45b6747	2021-03-25 11:22:01	4.44	1
b45b6747	2021-03-25 11:22:01	4.53	1
b45b6747	2021-03-25 11:22:02	4.62	1
b45b6747	2021-03-25 11:22:02	4.7	1
b45b6747	2021-03-25 11:22:02	4.75	1
b45b6747	2021-03-25 11:22:02	4.75	1
b45b6747	2021-03-25 11:22:02	4.74	1
b45b6747	2021-03-25 11:22:02	4.75	1
b45b6747	2021-03-25 11:22:02	4.8	1
b45b6747	2021-03-25 11:22:02	4.89	1
b45b6747	2021-03-25 11:22:02	4.96	1
b45b6747	2021-03-25 11:22:02	5	1
b45b6747	2021-03-25 11:22:03	5.04	1
b45b6747	2021-03-25 11:22:03	5.08	1
b45b6747	2021-03-25 11:22:03	5.11	1
b45b6747	2021-03-25 11:22:03	5.13	1
b45b6747	2021-03-25 11:22:03	5.13	1
b45b6747	2021-03-25 11:22:03	5.1	1
b45b6747	2021-03-25 11:22:03	5.06	1
b45b6747	2021-03-25 11:22:03	5.04	1
b45b6747	2021-03-25 11:22:03	5.03	1
b45b6747	2021-03-25 11:22:03	5	1
b45b6747	2021-03-25 11:22:04	4.94	1
b45b6747	2021-03-25 11:22:04	4.87	1
b45b6747	2021-03-25 11:22:04	4.83	1
b45b6747	2021-03-25 11:22:04	4.83	1
b45b6747	2021-03-25 11:22:04	4.9	1
b45b6747	2021-03-25 11:22:04	5	1
b45b6747	2021-03-25 11:22:04	5.1	1
b45b6747	2021-03-25 11:22:04	5.2	1
b45b6747	2021-03-25 11:22:04	5.29	1
b45b6747	2021-03-25 11:22:04	5.37	1
b45b6747	2021-03-25 11:22:05	5.42	1
b45b6747	2021-03-25 11:22:05	5.44	1
b45b6747	2021-03-25 11:22:05	5.41	1
b45b6747	2021-03-25 11:22:05	5.34	1
b45b6747	2021-03-25 11:22:05	5.28	1
b45b6747	2021-03-25 11:22:05	5.25	1
b45b6747	2021-03-25 11:22:05	5.26	1
b45b6747	2021-03-25 11:22:05	5.26	1
b45b6747	2021-03-25 11:22:05	5.23	1
b45b6747	2021-03-25 11:22:05	5.2	1
b45b6747	2021-03-25 11:22:06	5.2	1
b45b6747	2021-03-25 11:22:06	5.25	1
b45b6747	2021-03-25 11:22:06	5.32	1
b45b6747	2021-03-25 11:22:06	5.39	1
b45b6747	2021-03-25 11:22:06	5.42	1
b45b6747	2021-03-25 11:22:06	5.45	1
b45b6747	2021-03-25 11:22:06	5.5	1
b45b6747	2021-03-25 11:22:06	5.59	1
b45b6747	2021-03-25 11:22:06	5.68	1
b45b6747	2021-03-25 11:22:06	5.73	1
b45b6747	2021-03-25 11:22:07	5.75	1
b45b6747	2021-03-25 11:22:07	5.78	1
b45b6747	2021-03-25 11:22:07	5.84	1
b45b6747	2021-03-25 11:22:07	5.89	1
b45b6747	2021-03-25 11:22:07	5.93	1
b45b6747	2021-03-25 11:22:07	5.98	1
b45b6747	2021-03-25 11:22:07	6.11	1
b45b6747	2021-03-25 11:22:07	6.35	1
b45b6747	2021-03-25 11:22:07	6.69	1
b45b6747	2021-03-25 11:22:07	7.06	1
b45b6747	2021-03-25 11:22:08	7.48	1
b45b6747	2021-03-25 11:22:08	7.88	1
b45b6747	2021-03-25 11:22:08	8.2	1
b45b6747	2021-03-25 11:22:08	8.48	1
b45b6747	2021-03-25 11:22:08	8.82	1
b45b6747	2021-03-25 11:22:08	9.21	1
b45b6747	2021-03-25 11:22:08	9.57	1
b45b6747	2021-03-25 11:22:08	9.95	1
b45b6747	2021-03-25 11:22:08	10.41	1
b45b6747	2021-03-25 11:22:08	10.88	1
b45b6747	2021-03-25 11:22:09	11.25	1
b45b6747	2021-03-25 11:22:09	11.56	1
b45b6747	2021-03-25 11:22:09	11.88	1
b45b6747	2021-03-25 11:22:09	12.15	1
b45b6747	2021-03-25 11:22:09	12.32	1
b45b6747	2021-03-25 11:22:09	12.45	1
b45b6747	2021-03-25 11:22:09	12.63	1
b45b6747	2021-03-25 11:22:09	12.81	1
b45b6747	2021-03-25 11:22:09	12.93	1
b45b6747	2021-03-25 11:22:09	13.05	1
b45b6747	2021-03-25 11:22:10	13.23	1
b45b6747	2021-03-25 11:22:10	13.38	1
b45b6747	2021-03-25 11:22:10	13.45	1
b45b6747	2021-03-25 11:22:10	13.52	1
b45b6747	2021-03-25 11:22:10	13.66	1
b45b6747	2021-03-25 11:22:10	13.8	1
b45b6747	2021-03-25 11:22:10	13.83	1
b45b6747	2021-03-25 11:22:10	13.83	1
b45b6747	2021-03-25 11:22:10	13.86	1
b45b6747	2021-03-25 11:22:10	13.82	1
b45b6747	2021-03-25 11:22:11	13.67	1
b45b6747	2021-03-25 11:22:11	13.57	1
b45b6747	2021-03-25 11:22:11	13.6	1
b45b6747	2021-03-25 11:22:11	13.64	1
b45b6747	2021-03-25 11:22:11	13.6	1
b45b6747	2021-03-25 11:22:11	13.57	1
b45b6747	2021-03-25 11:22:11	13.64	1
b45b6747	2021-03-25 11:22:11	13.7	1
b45b6747	2021-03-25 11:22:11	13.69	1
b45b6747	2021-03-25 11:22:11	13.67	1
b45b6747	2021-03-25 11:22:12	13.7	1
b45b6747	2021-03-25 11:22:12	13.71	1
b45b6747	2021-03-25 11:22:12	13.59	1
b45b6747	2021-03-25 11:22:12	13.4	1
b45b6747	2021-03-25 11:22:12	13.28	1
b45b6747	2021-03-25 11:22:12	13.2	1
b45b6747	2021-03-25 11:22:12	13.12	1
b45b6747	2021-03-25 11:22:12	13.09	1
b45b6747	2021-03-25 11:22:12	13.16	1
b45b6747	2021-03-25 11:22:12	13.25	1
b45b6747	2021-03-25 11:22:13	13.27	1
b45b6747	2021-03-25 11:22:13	13.26	1
b45b6747	2021-03-25 11:22:13	13.3	1
b45b6747	2021-03-25 11:22:13	13.33	1
b45b6747	2021-03-25 11:22:13	13.26	1
b45b6747	2021-03-25 11:22:13	13.14	1
b45b6747	2021-03-25 11:22:13	13.05	1
b45b6747	2021-03-25 11:22:13	12.94	1
b45b6747	2021-03-25 11:22:13	12.73	1
b45b6747	2021-03-25 11:22:13	12.46	1
b45b6747	2021-03-25 11:22:14	12.22	1
b45b6747	2021-03-25 11:22:14	11.97	1
b45b6747	2021-03-25 11:22:14	11.61	1
b45b6747	2021-03-25 11:22:14	11.18	1
b45b6747	2021-03-25 11:22:14	10.76	1
b45b6747	2021-03-25 11:22:14	10.35	1
b45b6747	2021-03-25 11:22:14	9.94	1
b45b6747	2021-03-25 11:22:14	9.54	1
b45b6747	2021-03-25 11:22:14	9.18	1
b45b6747	2021-03-25 11:22:14	8.82	1
b45b6747	2021-03-25 11:22:15	8.4	1
b45b6747	2021-03-25 11:22:15	7.93	1
b45b6747	2021-03-25 11:22:15	7.46	1
b45b6747	2021-03-25 11:22:15	7.04	1
b45b6747	2021-03-25 11:22:15	6.7	1
b45b6747	2021-03-25 11:22:15	6.43	1
b45b6747	2021-03-25 11:22:15	6.2	1
b45b6747	2021-03-25 11:22:15	5.97	1
b45b6747	2021-03-25 11:22:15	5.75	1
b45b6747	2021-03-25 11:22:15	5.58	1
b45b6747	2021-03-25 11:22:16	5.48	1
b45b6747	2021-03-25 11:22:16	5.44	1
b45b6747	2021-03-25 11:22:16	5.42	1
b45b6747	2021-03-25 11:22:16	5.41	1
b45b6747	2021-03-25 11:22:16	5.35	1
b45b6747	2021-03-25 11:22:16	5.29	1
b45b6747	2021-03-25 11:22:16	5.26	1
b45b6747	2021-03-25 11:22:16	5.27	1
b45b6747	2021-03-25 11:22:16	5.29	1
b45b6747	2021-03-25 11:22:16	5.3	1
b45b6747	2021-03-25 11:22:17	5.28	1
b45b6747	2021-03-25 11:22:17	5.26	1
b45b6747	2021-03-25 11:22:17	5.23	1
b45b6747	2021-03-25 11:22:17	5.22	1
b45b6747	2021-03-25 11:22:17	5.21	1
b45b6747	2021-03-25 11:22:17	5.17	1
b45b6747	2021-03-25 11:22:17	5.14	1
b45b6747	2021-03-25 11:22:17	5.11	1
b45b6747	2021-03-25 11:22:17	5.09	1
b45b6747	2021-03-25 11:22:17	5.05	1
b45b6747	2021-03-25 11:22:18	4.99	1
b45b6747	2021-03-25 11:22:18	4.91	1
b45b6747	2021-03-25 11:22:18	4.83	1
b45b6747	2021-03-25 11:22:18	4.78	1
b45b6747	2021-03-25 11:22:18	4.78	1
b45b6747	2021-03-25 11:22:18	4.82	1
b45b6747	2021-03-25 11:22:18	4.85	1
b45b6747	2021-03-25 11:22:18	4.85	1
b45b6747	2021-03-25 11:22:18	4.85	1
b45b6747	2021-03-25 11:22:18	4.85	1
b45b6747	2021-03-25 11:22:19	4.87	1
b45b6747	2021-03-25 11:22:19	4.88	1
b45b6747	2021-03-25 11:22:19	4.85	1
b45b6747	2021-03-25 11:22:19	4.8	1
b45b6747	2021-03-25 11:22:19	4.76	1
b45b6747	2021-03-25 11:22:19	4.74	1
b45b6747	2021-03-25 11:22:19	4.74	1
b45b6747	2021-03-25 11:22:19	4.75	1
b45b6747	2021-03-25 11:22:19	4.74	1
b45b6747	2021-03-25 11:22:19	4.72	1
b45b6747	2021-03-25 11:22:20	4.7	1
b45b6747	2021-03-25 11:22:20	4.71	1
b45b6747	2021-03-25 11:22:20	4.75	1
b45b6747	2021-03-25 11:22:20	4.78	1
b45b6747	2021-03-25 11:22:20	4.76	1
b45b6747	2021-03-25 11:22:20	4.71	1
b45b6747	2021-03-25 11:22:20	4.65	1
b45b6747	2021-03-25 11:22:20	4.6	1
b45b6747	2021-03-25 11:22:20	4.54	1
b45b6747	2021-03-25 11:22:20	4.48	1
b45b6747	2021-03-25 11:22:21	4.42	1
b45b6747	2021-03-25 11:22:21	4.37	1
b45b6747	2021-03-25 11:22:21	4.32	1
b45b6747	2021-03-25 11:22:21	4.3	1
b45b6747	2021-03-25 11:22:21	4.31	1
b45b6747	2021-03-25 11:22:21	4.32	1
b45b6747	2021-03-25 11:22:21	4.28	1
b45b6747	2021-03-25 11:22:21	4.22	1
b45b6747	2021-03-25 11:22:21	4.15	1
b45b6747	2021-03-25 11:22:21	4.06	1
b45b6747	2021-03-25 11:22:22	3.96	1
b45b6747	2021-03-25 11:22:22	3.87	1
b45b6747	2021-03-25 11:22:22	3.78	1
b45b6747	2021-03-25 11:22:22	3.67	1
b45b6747	2021-03-25 11:22:22	3.52	1
b45b6747	2021-03-25 11:22:22	3.36	1
b45b6747	2021-03-25 11:22:22	3.2	1
b45b6747	2021-03-25 11:22:22	3.06	1
b45b6747	2021-03-25 11:22:22	2.89	1
b45b6747	2021-03-25 11:22:22	2.69	1
b45b6747	2021-03-25 11:22:23	2.38	1
b45b6747	2021-03-25 11:22:23	1.91	1
b45b6747	2021-03-25 11:22:23	1.38	1
b45b6747	2021-03-25 11:22:23	0.88	1
b45b6747	2021-03-25 11:22:23	0.46	1
b45b6747	2021-03-25 11:22:23	0.15	1
b45b6747	2021-03-25 11:22:23	0.11	1
b45b6747	2021-03-25 11:22:23	0.28	1
b45b6747	2021-03-25 11:22:23	0.4	1
b45b6747	2021-03-25 11:22:23	0.47	1
b45b6747	2021-03-25 11:22:24	0.5	1
b45b6747	2021-03-25 11:22:24	0.49	1
b45b6747	2021-03-25 11:22:24	0.44	1
b45b6747	2021-03-25 11:22:24	0.38	1
b45b6747	2021-03-25 11:22:24	0.32	1
b45b6747	2021-03-25 11:22:24	0.26	1
b45b6747	2021-03-25 11:22:24	0.22	1
b45b6747	2021-03-25 11:22:24	0.18	1
b45b6747	2021-03-25 11:22:24	0.13	1
b45b6747	2021-03-25 11:22:24	0.09	1
b45b6747	2021-03-25 11:22:25	0.06	1
b45b6747	2021-03-25 11:22:25	0.03	1
b45b6747	2021-03-25 11:22:25	0.01	1
b45b6747	2021-03-25 11:22:25	0	1
b45b6747	2021-03-25 11:22:25	0.01	1
b45b6747	2021-03-25 11:22:25	0.01	1
b45b6747	2021-03-25 11:22:25	0.01	1
b45b6747	2021-03-25 11:22:25	0.01	1
b45b6747	2021-03-25 11:22:25	0.01	1
b45b6747	2021-03-25 11:22:25	0.01	1
b45b6747	2021-03-25 11:22:26	0.01	1
b45b6747	2021-03-25 11:22:26	0	1
b45b6747	2021-03-25 11:22:26	0	1
b45b6747	2021-03-25 11:22:26	0	1
b45b6747	2021-03-25 11:22:26	0	1
b45b6747	2021-03-25 11:22:26	0	1
b45b6747	2021-03-25 11:22:26	0	1
b45b6747	2021-03-25 11:22:26	0	1
b45b6747	2021-03-25 11:22:26	0	1
b45b6747	2021-03-25 11:22:26	0	1
b45b6747	2021-03-25 11:22:27	0	1
b45b6747	2021-03-25 11:22:27	0	1
b45b6747	2021-03-25 11:22:27	0	1
b45b6747	2021-03-25 11:22:27	0	1
b45b6747	2021-03-25 11:22:27	0	1
b45b6747	2021-03-25 11:22:27	0.04	1
b45b6747	2021-03-25 11:22:27	0.19	1
b45b6747	2021-03-25 11:22:27	0.46	1
b45b6747	2021-03-25 11:22:27	0.81	1
b45b6747	2021-03-25 11:22:27	1.13	1
b45b6747	2021-03-25 11:22:28	1.38	1
b45b6747	2021-03-25 11:22:28	1.56	1
b45b6747	2021-03-25 11:22:28	1.69	1
b45b6747	2021-03-25 11:22:28	1.84	1
b45b6747	2021-03-25 11:22:28	2.01	1
b45b6747	2021-03-25 11:22:28	2.19	1
b45b6747	2021-03-25 11:22:28	2.32	1
b45b6747	2021-03-25 11:22:28	2.38	1
b45b6747	2021-03-25 11:22:28	2.38	1
b45b6747	2021-03-25 11:22:28	2.36	1
b45b6747	2021-03-25 11:22:29	2.32	1
b45b6747	2021-03-25 11:22:29	2.3	1
b45b6747	2021-03-25 11:22:29	2.27	1
b45b6747	2021-03-25 11:22:29	2.25	1
b45b6747	2021-03-25 11:22:29	2.24	1
b45b6747	2021-03-25 11:22:29	2.22	1
b45b6747	2021-03-25 11:22:29	2.19	1
b45b6747	2021-03-25 11:22:29	2.15	1
b45b6747	2021-03-25 11:22:29	2.13	1
b45b6747	2021-03-25 11:22:29	2.13	1
b45b6747	2021-03-25 11:22:30	2.17	1
b45b6747	2021-03-25 11:22:30	2.22	1
b45b6747	2021-03-25 11:22:30	2.26	1
b45b6747	2021-03-25 11:22:30	2.26	1
b45b6747	2021-03-25 11:22:30	2.22	1
b45b6747	2021-03-25 11:22:30	2.15	1
b45b6747	2021-03-25 11:22:30	2.07	1
b45b6747	2021-03-25 11:22:30	2.01	1
b45b6747	2021-03-25 11:22:30	1.99	1
b45b6747	2021-03-25 11:22:30	2.03	1
b45b6747	2021-03-25 11:22:31	2.11	1
b45b6747	2021-03-25 11:22:31	2.2	1
b45b6747	2021-03-25 11:22:31	2.26	1
b45b6747	2021-03-25 11:22:31	2.28	1
b45b6747	2021-03-25 11:22:31	2.26	1
b45b6747	2021-03-25 11:22:31	2.2	1
b45b6747	2021-03-25 11:22:31	2.15	1
b45b6747	2021-03-25 11:22:31	2.13	1
b45b6747	2021-03-25 11:22:31	2.13	1
b45b6747	2021-03-25 11:22:31	2.15	1
b45b6747	2021-03-25 11:22:32	2.15	1
b45b6747	2021-03-25 11:22:32	2.13	1
b45b6747	2021-03-25 11:22:32	2.09	1
b45b6747	2021-03-25 11:22:32	2.02	1
b45b6747	2021-03-25 11:22:32	1.96	1
b45b6747	2021-03-25 11:22:32	1.91	1
b45b6747	2021-03-25 11:22:32	1.91	1
b45b6747	2021-03-25 11:22:32	1.97	1
b45b6747	2021-03-25 11:22:32	2.08	1
b45b6747	2021-03-25 11:22:32	2.24	1
b45b6747	2021-03-25 11:22:33	2.41	1
b45b6747	2021-03-25 11:22:33	2.56	1
b45b6747	2021-03-25 11:22:33	2.71	1
b45b6747	2021-03-25 11:22:33	2.92	1
b45b6747	2021-03-25 11:22:33	3.23	1
b45b6747	2021-03-25 11:22:33	3.64	1
b45b6747	2021-03-25 11:22:33	4.12	1
b45b6747	2021-03-25 11:22:33	4.61	1
b45b6747	2021-03-25 11:22:33	5.17	1
b45b6747	2021-03-25 11:22:33	5.8	1
b45b6747	2021-03-25 11:22:34	6.44	1
b45b6747	2021-03-25 11:22:34	7.02	1
b45b6747	2021-03-25 11:22:34	7.56	1
b45b6747	2021-03-25 11:22:34	8.04	1
b45b6747	2021-03-25 11:22:34	8.43	1
b45b6747	2021-03-25 11:22:34	8.78	1
b45b6747	2021-03-25 11:22:34	9.17	1
b45b6747	2021-03-25 11:22:34	9.57	1
b45b6747	2021-03-25 11:22:34	9.9	1
b45b6747	2021-03-25 11:22:34	10.16	1
b45b6747	2021-03-25 11:22:35	10.42	1
b45b6747	2021-03-25 11:22:35	10.66	1
b45b6747	2021-03-25 11:22:35	10.85	1
b45b6747	2021-03-25 11:22:35	11.01	1
b45b6747	2021-03-25 11:22:35	11.2	1
b45b6747	2021-03-25 11:22:35	11.38	1
b45b6747	2021-03-25 11:22:35	11.53	1
b45b6747	2021-03-25 11:22:35	11.65	1
b45b6747	2021-03-25 11:22:35	11.74	1
b45b6747	2021-03-25 11:22:35	11.76	1
b45b6747	2021-03-25 11:22:36	11.71	1
b45b6747	2021-03-25 11:22:36	11.6	1
b45b6747	2021-03-25 11:22:36	11.37	1
b45b6747	2021-03-25 11:22:36	10.84	1
b45b6747	2021-03-25 11:22:36	9.98	1
b45b6747	2021-03-25 11:22:36	9.01	1
b45b6747	2021-03-25 11:22:36	8.06	1
b45b6747	2021-03-25 11:22:36	7.18	1
b45b6747	2021-03-25 11:22:36	6.56	1
b45b6747	2021-03-25 11:22:36	6.3	1
b45b6747	2021-03-25 11:22:37	6.3	1
b45b6747	2021-03-25 11:22:37	6.42	1
b45b6747	2021-03-25 11:22:37	6.6	1
b45b6747	2021-03-25 11:22:37	6.73	1
b45b6747	2021-03-25 11:22:37	6.73	1
b45b6747	2021-03-25 11:22:37	6.67	1
b45b6747	2021-03-25 11:22:37	6.62	1
b45b6747	2021-03-25 11:22:37	6.63	1
b45b6747	2021-03-25 11:22:37	6.68	1
b45b6747	2021-03-25 11:22:37	6.7	1
b45b6747	2021-03-25 11:22:38	6.74	1
b45b6747	2021-03-25 11:22:38	6.79	1
b45b6747	2021-03-25 11:22:38	6.79	1
b45b6747	2021-03-25 11:22:38	6.66	1
b45b6747	2021-03-25 11:22:38	6.41	1
b45b6747	2021-03-25 11:22:38	6.08	1
b45b6747	2021-03-25 11:22:38	5.75	1
b45b6747	2021-03-25 11:22:38	5.43	1
b45b6747	2021-03-25 11:22:38	5.17	1
b45b6747	2021-03-25 11:22:38	4.96	1
b45b6747	2021-03-25 11:22:39	4.79	1
b45b6747	2021-03-25 11:22:39	4.66	1
b45b6747	2021-03-25 11:22:39	4.58	1
b45b6747	2021-03-25 11:22:39	4.5	1
b45b6747	2021-03-25 11:22:39	4.41	1
b45b6747	2021-03-25 11:22:39	4.28	1
b45b6747	2021-03-25 11:22:39	4.12	1
b45b6747	2021-03-25 11:22:39	3.97	1
b45b6747	2021-03-25 11:22:39	3.89	1
b45b6747	2021-03-25 11:22:39	3.91	1
b45b6747	2021-03-25 11:22:40	4	1
b45b6747	2021-03-25 11:22:40	4.13	1
b45b6747	2021-03-25 11:22:40	4.24	1
b45b6747	2021-03-25 11:22:40	4.33	1
b45b6747	2021-03-25 11:22:40	4.4	1
b45b6747	2021-03-25 11:22:40	4.45	1
b45b6747	2021-03-25 11:22:40	4.51	1
b45b6747	2021-03-25 11:22:40	4.55	1
b45b6747	2021-03-25 11:22:40	4.55	1
b45b6747	2021-03-25 11:22:40	4.5	1
b45b6747	2021-03-25 11:22:41	4.45	1
b45b6747	2021-03-25 11:22:41	4.43	1
b45b6747	2021-03-25 11:22:41	4.45	1
b45b6747	2021-03-25 11:22:41	4.5	1
b45b6747	2021-03-25 11:22:41	4.55	1
b45b6747	2021-03-25 11:22:41	4.57	1
b45b6747	2021-03-25 11:22:41	4.58	1
b45b6747	2021-03-25 11:22:41	4.58	1
b45b6747	2021-03-25 11:22:41	4.57	1
b45b6747	2021-03-25 11:22:41	4.53	1
b45b6747	2021-03-25 11:22:42	4.45	1
b45b6747	2021-03-25 11:22:42	4.32	1
b45b6747	2021-03-25 11:22:42	4.18	1
b45b6747	2021-03-25 11:22:42	4.03	1
b45b6747	2021-03-25 11:22:42	3.89	1
b45b6747	2021-03-25 11:22:42	3.76	1
b45b6747	2021-03-25 11:22:42	3.62	1
b45b6747	2021-03-25 11:22:42	3.43	1
b45b6747	2021-03-25 11:22:42	3.19	1
b45b6747	2021-03-25 11:22:42	2.88	1
b45b6747	2021-03-25 11:22:43	2.51	1
b45b6747	2021-03-25 11:22:43	2.11	1
b45b6747	2021-03-25 11:22:43	1.75	1
b45b6747	2021-03-25 11:22:43	1.54	1
b45b6747	2021-03-25 11:22:43	1.58	1
b45b6747	2021-03-25 11:22:43	1.73	1
b45b6747	2021-03-25 11:22:43	1.83	1
b45b6747	2021-03-25 11:22:43	1.88	1
b45b6747	2021-03-25 11:22:43	1.93	1
b45b6747	2021-03-25 11:22:43	2.05	1
b45b6747	2021-03-25 11:22:44	2.21	1
b45b6747	2021-03-25 11:22:44	2.35	1
b45b6747	2021-03-25 11:22:44	2.49	1
b45b6747	2021-03-25 11:22:44	2.65	1
b45b6747	2021-03-25 11:22:44	2.91	1
b45b6747	2021-03-25 11:22:44	3.27	1
b45b6747	2021-03-25 11:22:44	3.72	1
b45b6747	2021-03-25 11:22:44	4.22	1
b45b6747	2021-03-25 11:22:44	4.68	1
b45b6747	2021-03-25 11:22:44	5.04	1
b45b6747	2021-03-25 11:22:45	5.35	1
b45b6747	2021-03-25 11:22:45	5.64	1
b45b6747	2021-03-25 11:22:45	5.97	1
b45b6747	2021-03-25 11:22:45	6.34	1
b45b6747	2021-03-25 11:22:45	6.74	1
b45b6747	2021-03-25 11:22:45	7.22	1
b45b6747	2021-03-25 11:22:45	7.73	1
b45b6747	2021-03-25 11:22:45	8.21	1
b45b6747	2021-03-25 11:22:45	8.62	1
b45b6747	2021-03-25 11:22:45	8.98	1
b45b6747	2021-03-25 11:22:46	9.29	1
b45b6747	2021-03-25 11:22:46	9.53	1
b45b6747	2021-03-25 11:22:46	9.69	1
b45b6747	2021-03-25 11:22:46	9.8	1
b45b6747	2021-03-25 11:22:46	9.88	1
b45b6747	2021-03-25 11:22:46	9.98	1
b45b6747	2021-03-25 11:22:46	10.1	1
b45b6747	2021-03-25 11:22:46	10.23	1
b45b6747	2021-03-25 11:22:46	10.33	1
b45b6747	2021-03-25 11:22:46	10.5	1
b45b6747	2021-03-25 11:22:47	10.8	1
b45b6747	2021-03-25 11:22:47	11.21	1
b45b6747	2021-03-25 11:22:47	11.71	1
b45b6747	2021-03-25 11:22:47	12.27	1
b45b6747	2021-03-25 11:22:47	12.86	1
b45b6747	2021-03-25 11:22:47	13.44	1
b45b6747	2021-03-25 11:22:47	14.04	1
b45b6747	2021-03-25 11:22:47	14.67	1
b45b6747	2021-03-25 11:22:47	15.32	1
b45b6747	2021-03-25 11:22:47	16	1
b45b6747	2021-03-25 11:22:48	16.7	1
b45b6747	2021-03-25 11:22:48	17.34	1
b45b6747	2021-03-25 11:22:48	17.9	1
b45b6747	2021-03-25 11:22:48	18.41	1
b45b6747	2021-03-25 11:22:48	18.86	1
b45b6747	2021-03-25 11:22:48	19.25	1
b45b6747	2021-03-25 11:22:48	19.63	1
b45b6747	2021-03-25 11:22:48	20.01	1
b45b6747	2021-03-25 11:22:48	20.35	1
b45b6747	2021-03-25 11:22:48	20.69	1
b45b6747	2021-03-25 11:22:49	21.03	1
b45b6747	2021-03-25 11:22:49	21.33	1
b45b6747	2021-03-25 11:22:49	21.62	1
b45b6747	2021-03-25 11:22:49	21.87	1
b45b6747	2021-03-25 11:22:49	21.97	1
b45b6747	2021-03-25 11:22:49	21.95	1
b45b6747	2021-03-25 11:22:49	21.91	1
b45b6747	2021-03-25 11:22:49	21.82	1
b45b6747	2021-03-25 11:22:49	21.7	1
b45b6747	2021-03-25 11:22:49	21.59	1
b45b6747	2021-03-25 11:22:50	21.5	1
b45b6747	2021-03-25 11:22:50	21.4	1
b45b6747	2021-03-25 11:22:50	21.29	1
b45b6747	2021-03-25 11:22:50	21.17	1
b45b6747	2021-03-25 11:22:50	20.96	1
b45b6747	2021-03-25 11:22:50	20.64	1
b45b6747	2021-03-25 11:22:50	20.21	1
b45b6747	2021-03-25 11:22:50	19.65	1
b45b6747	2021-03-25 11:22:50	18.9	1
b45b6747	2021-03-25 11:22:50	17.95	1
b45b6747	2021-03-25 11:22:51	16.82	1
b45b6747	2021-03-25 11:22:51	15.53	1
b45b6747	2021-03-25 11:22:51	14.12	1
b45b6747	2021-03-25 11:22:51	12.62	1
b45b6747	2021-03-25 11:22:51	11.1	1
b45b6747	2021-03-25 11:22:51	9.59	1
b45b6747	2021-03-25 11:22:51	8.14	1
b45b6747	2021-03-25 11:22:51	6.86	1
b45b6747	2021-03-25 11:22:51	5.85	1
b45b6747	2021-03-25 11:22:51	5.22	1
b45b6747	2021-03-25 11:22:52	4.95	1
b45b6747	2021-03-25 11:22:52	4.98	1
b45b6747	2021-03-25 11:22:52	5.22	1
b45b6747	2021-03-25 11:22:52	5.68	1
b45b6747	2021-03-25 11:22:52	6.36	1
b45b6747	2021-03-25 11:22:52	7.18	1
b45b6747	2021-03-25 11:22:52	8.11	1
b45b6747	2021-03-25 11:22:52	9.09	1
b45b6747	2021-03-25 11:22:52	10.04	1
b45b6747	2021-03-25 11:22:52	11.04	1
b45b6747	2021-03-25 11:22:53	12.09	1
b45b6747	2021-03-25 11:22:53	13.06	1
b45b6747	2021-03-25 11:22:53	13.87	1
b45b6747	2021-03-25 11:22:53	14.49	1
b45b6747	2021-03-25 11:22:53	14.9	1
b45b6747	2021-03-25 11:22:53	15.12	1
b45b6747	2021-03-25 11:22:53	15.29	1
b45b6747	2021-03-25 11:22:53	15.43	1
b45b6747	2021-03-25 11:22:53	15.51	1
[truncated: 567,978 more rows]
